# Supplementary material for: Self-standing zeolite foam monoliths with hierarchical micro–meso–macroporous structures
Source: R Soc Open Sci. 2020 Aug 12;7(8):200981. doi: 10.1098/rsos.200981 (PMC7481723; doi:10.1098/rsos.200981)
Supplement: Electronic Supplementary Material [file rsos200981supp1.zip]

Archive with 19 entries (19 files):
- 1-XRD.raw
- 2.raw
- 3.raw
- 4.raw
- 5.raw
- 180405-20018.tiff
- 20171130-DSC-air-5-800-xlj.csv
- 20180306-3-2-10011.tiff
- 20180306-3-2-10012.tiff
- 20180306-3-2-10018.tiff
- 20180306-3-2-40001--36h.tiff
- 20180306-3-2-50014.tiff
- 20180306-3-2-50015.tiff
- 20180306-3-2-50019.tiff
- 201711214-DSC-air-5-800-xlj.xlsx
- 201802020016.tiff
- 201802020022.tiff
- N2 ad-des curve-1.XLS
- N2 ad-des curve-PUF.xlsx
