# Supplementary material for: Self-standing zeolite foam monoliths with hierarchical micro–meso–macroporous structures
Source: R Soc Open Sci. 2020 Aug 12;7(8):200981. doi: 10.1098/rsos.200981 (PMC7481723; doi:10.1098/rsos.200981)
Supplement: Electronic Supplementary Material [file rsos200981supp1.zip › 20171130-DSC-air-5-800-xlj.csv]

#FILE:	20171130-DSC-air-5-800-xlj.dsv
#FORMAT:	NETZSCH5
#IDENTITY:	1
#DECIMAL:	POINT
#SEPARATOR:	COMMA
#MTYPE:	TG
#MSUBTYPE:
#INSTRUMENT:	NETZSCH STA 409 PC/PG
#PROJECT:
#DATE/TIME:	2017/11/30 8:55
#CORR. FILE:	20171109-DSC-air-5-1000-ZYM.bsv
#LABORATORY:	419
#OPERATOR:	xuqizhi
#REMARK:
#SAMPLE:	1
#SAMPLE MASS /mg:	2.345
#MATERIAL:
#REFERENCE:
#REFERENCE MASS /mg:	0
#TYPE OF CRUCIBLE:	DSC/TG pan Al2O3
#SAMPLE CRUCIBLE MASS /mg:	0
#REFERENCE CRUCIBLE MASS /mg:	0
#GAS 1:	N2
#FLOW RATE 1 /(ml/min):	50
#GAS 2:
#FLOW RATE 2 /(ml/min):	50
#CORR. CODE:	520
#EXO:	1
#RANGE:	30/5.0(K/min)/800
#SEGMENT:	S1/1
##Temp./��C	Time/min	Mass/%	DSC/(mW/mg)	Sensit./(��V/mW)
24.7	1.15159	100	8.47E-02	0.8876
24.9	1.51636	99.99615	0.13711	0.88756
25.1	1.72559	99.97099	0.179	0.88751
25.3	1.88223	99.94382	0.22032	0.88747
25.5	2.00833	99.93939	0.26066	0.88742
25.7	2.11834	99.94216	0.29857	0.88738
25.9	2.21678	99.93719	0.33253	0.88733
26.1	2.3049	99.92635	0.36214	0.88729
26.3	2.38679	99.91946	0.38904	0.88724
26.5	2.46319	99.92227	0.41393	0.8872
26.7	2.53363	99.93444	0.43692	0.88715
26.9	2.59999	99.9476	0.45866	0.88711
27.1	2.66339	99.9525	0.47944	0.88706
27.3	2.72374	99.94793	0.4991	0.88702
27.5	2.78085	99.93949	0.51748	0.88697
27.7	2.83615	99.9319	0.535	0.88693
27.9	2.88955	99.92675	0.55162	0.88688
28.1	2.94214	99.92334	0.56763	0.88684
28.3	2.99312	99.92025	0.58281	0.88679
28.5	3.04323	99.91677	0.59737	0.88675
28.7	3.0922	99.91335	0.61121	0.8867
28.9	3.14054	99.91102	0.62448	0.88666
29.1	3.18806	99.91065	0.63708	0.88661
29.3	3.23442	99.91207	0.64895	0.88656
29.5	3.27985	99.91495	0.66017	0.88652
29.7	3.32491	99.919	0.67089	0.88647
29.9	3.36898	99.92445	0.68101	0.88643
30.1	3.41257	99.93176	0.69069	0.88638
30.3	3.45538	99.94082	0.69993	0.88634
30.5	3.49708	99.95074	0.70871	0.88629
30.7	3.5382	99.96025	0.71722	0.88624
30.9	3.57893	99.96805	0.72555	0.8862
31.1	3.61931	99.97362	0.73376	0.88615
31.3	3.65916	99.97719	0.74187	0.88611
31.5	3.6986	99.97951	0.74993	0.88606
31.7	3.73789	99.9811	0.75802	0.88601
31.9	3.77659	99.98178	0.76606	0.88597
32.1	3.81486	99.98127	0.77407	0.88592
32.3	3.85299	99.97939	0.78211	0.88588
32.5	3.8911	99.97652	0.79017	0.88583
32.7	3.9289	99.97342	0.79816	0.88578
32.9	3.96617	99.97097	0.80599	0.88574
33.1	4.00336	99.96977	0.81372	0.88569
33.3	4.04022	99.9696	0.82125	0.88564
33.5	4.07734	99.96986	0.82867	0.8856
33.7	4.11405	99.96953	0.83583	0.88555
33.9	4.15026	99.96752	0.84268	0.8855
34.1	4.18661	99.96326	0.84936	0.88546
34.3	4.22308	99.95692	0.85586	0.88541
34.5	4.2589	99.94971	0.86208	0.88536
34.7	4.29469	99.94301	0.86814	0.88532
34.9	4.33021	99.93844	0.87403	0.88527
35.1	4.36572	99.93698	0.87983	0.88522
35.3	4.40135	99.93902	0.88559	0.88518
35.5	4.43681	99.94433	0.89126	0.88513
35.7	4.47191	99.95185	0.89685	0.88508
35.9	4.5067	99.96048	0.90236	0.88504
36.1	4.54138	99.96894	0.90782	0.88499
36.3	4.57597	99.97596	0.91322	0.88494
36.5	4.61022	99.98049	0.91851	0.88489
36.7	4.64451	99.98183	0.92375	0.88485
36.9	4.67882	99.9797	0.92892	0.8848
37.1	4.71273	99.97459	0.93394	0.88475
37.3	4.74681	99.96744	0.93891	0.88471
37.5	4.78078	99.95962	0.94377	0.88466
37.7	4.81447	99.95252	0.9485	0.88461
37.9	4.84803	99.94709	0.95313	0.88456
38.1	4.88145	99.94371	0.95766	0.88452
38.3	4.9148	99.94215	0.96211	0.88447
38.5	4.94813	99.94192	0.9665	0.88442
38.7	4.98156	99.94264	0.97084	0.88437
38.9	5.0148	99.94402	0.97511	0.88432
39.1	5.04805	99.94591	0.97934	0.88428
39.3	5.08087	99.94817	0.98348	0.88423
39.5	5.1139	99.95049	0.98763	0.88418
39.7	5.14666	99.9524	0.99172	0.88413
39.9	5.17941	99.9533	0.99579	0.88409
40.1	5.21194	99.95266	0.99984	0.88404
40.3	5.24456	99.9501	1.0039	0.88399
40.5	5.27694	99.94552	1.00793	0.88394
40.7	5.30928	99.93914	1.01195	0.88389
40.9	5.34161	99.93136	1.01596	0.88384
41.1	5.3739	99.92273	1.01995	0.8838
41.3	5.40614	99.91395	1.02391	0.88375
41.5	5.43831	99.90572	1.02782	0.8837
41.7	5.47019	99.89858	1.03165	0.88365
41.9	5.50211	99.89258	1.03543	0.8836
42.1	5.53421	99.88758	1.03918	0.88355
42.3	5.56621	99.88335	1.04286	0.88351
42.5	5.59802	99.87962	1.04648	0.88346
42.7	5.62975	99.87618	1.05004	0.88341
42.9	5.66137	99.87315	1.05356	0.88336
43.1	5.69313	99.87093	1.05708	0.88331
43.3	5.725	99.87007	1.0606	0.88326
43.5	5.75649	99.87098	1.06409	0.88321
43.7	5.78808	99.87386	1.06761	0.88317
43.9	5.8195	99.87837	1.07114	0.88312
44.1	5.85102	99.88394	1.07471	0.88307
44.3	5.8824	99.88968	1.0783	0.88302
44.5	5.91374	99.89486	1.08192	0.88297
44.7	5.94497	99.89887	1.08554	0.88292
44.9	5.97621	99.90129	1.08917	0.88287
45.1	6.00741	99.90197	1.0928	0.88282
45.3	6.0384	99.90082	1.09639	0.88277
45.5	6.06966	99.89772	1.09998	0.88272
45.7	6.10081	99.89268	1.10352	0.88268
45.9	6.13176	99.88594	1.10697	0.88263
46.1	6.16281	99.87786	1.11036	0.88258
46.3	6.19387	99.86921	1.11368	0.88253
46.5	6.22485	99.86106	1.11691	0.88248
46.7	6.25569	99.85431	1.12005	0.88243
46.9	6.28668	99.84964	1.12314	0.88238
47.1	6.31774	99.8474	1.12618	0.88233
47.3	6.3487	99.8474	1.12916	0.88228
47.5	6.37965	99.84902	1.1321	0.88223
47.7	6.41041	99.85145	1.13503	0.88218
47.9	6.44122	99.85401	1.13796	0.88213
48.1	6.47211	99.85635	1.14092	0.88208
48.3	6.50304	99.85846	1.14391	0.88203
48.5	6.53401	99.86056	1.14695	0.88198
48.7	6.56495	99.86292	1.15002	0.88193
48.9	6.59578	99.86548	1.15312	0.88188
49.1	6.62663	99.8679	1.15625	0.88183
49.3	6.65731	99.8696	1.15938	0.88178
49.5	6.68813	99.87009	1.16252	0.88173
49.7	6.71887	99.86929	1.16563	0.88168
49.9	6.74969	99.86754	1.1687	0.88163
50.1	6.78049	99.86557	1.1717	0.88158
50.3	6.8114	99.86412	1.17462	0.88153
50.5	6.84242	99.8637	1.17744	0.88148
50.7	6.87346	99.8643	1.18015	0.88143
50.9	6.90423	99.86558	1.18272	0.88138
51.1	6.93492	99.86712	1.18515	0.88133
51.3	6.96575	99.86873	1.18748	0.88128
51.5	6.99673	99.87049	1.1897	0.88123
51.7	7.02777	99.87281	1.19182	0.88118
51.9	7.0588	99.87602	1.19386	0.88113
52.1	7.08987	99.88027	1.19585	0.88108
52.3	7.12091	99.88539	1.1978	0.88102
52.5	7.15183	99.89094	1.19974	0.88097
52.7	7.18267	99.89642	1.20168	0.88092
52.9	7.21363	99.90152	1.20366	0.88087
53.1	7.24449	99.90608	1.20569	0.88082
53.3	7.27541	99.91019	1.20779	0.88077
53.5	7.3064	99.91397	1.20996	0.88072
53.7	7.33742	99.91743	1.2122	0.88067
53.9	7.36843	99.9205	1.2145	0.88062
54.1	7.39925	99.92287	1.21685	0.88057
54.3	7.43011	99.92413	1.21925	0.88051
54.5	7.46088	99.92382	1.22167	0.88046
54.7	7.49184	99.92171	1.22412	0.88041
54.9	7.52276	99.91786	1.22656	0.88036
55.1	7.55387	99.91267	1.22901	0.88031
55.3	7.5847	99.90701	1.23141	0.88026
55.5	7.61589	99.90174	1.23381	0.88021
55.7	7.647	99.8978	1.23616	0.88016
55.9	7.67785	99.8958	1.23846	0.8801
56.1	7.70904	99.89576	1.24075	0.88005
56.3	7.74001	99.89729	1.24298	0.88
56.5	7.77112	99.89968	1.24517	0.87995
56.7	7.80221	99.90213	1.2473	0.8799
56.9	7.83334	99.90402	1.24938	0.87985
57.1	7.86435	99.90506	1.25138	0.87979
57.3	7.89552	99.90524	1.2533	0.87974
57.5	7.92653	99.90479	1.25511	0.87969
57.7	7.95758	99.90399	1.25684	0.87964
57.9	7.98889	99.90295	1.25847	0.87959
58.1	8.02003	99.90162	1.26001	0.87953
58.3	8.05109	99.8998	1.26147	0.87948
58.5	8.08242	99.89735	1.26289	0.87943
58.7	8.11359	99.89442	1.26428	0.87938
58.9	8.14476	99.89137	1.26568	0.87933
59.1	8.17595	99.88872	1.26715	0.87927
59.3	8.20724	99.88692	1.26871	0.87922
59.5	8.23854	99.88608	1.27043	0.87917
59.7	8.27002	99.88588	1.27235	0.87912
59.9	8.30129	99.88572	1.27447	0.87906
60.1	8.33267	99.88505	1.27684	0.87901
60.3	8.36411	99.88362	1.27947	0.87896
60.5	8.39547	99.88173	1.28234	0.87891
60.7	8.4269	99.88009	1.28545	0.87885
60.9	8.45834	99.87942	1.28878	0.8788
61.1	8.4898	99.8801	1.29227	0.87875
61.3	8.52131	99.88191	1.2959	0.8787
61.5	8.5528	99.88399	1.2996	0.87864
61.7	8.58422	99.88517	1.30332	0.87859
61.9	8.61585	99.88437	1.30704	0.87854
62.1	8.64733	99.88112	1.31067	0.87849
62.3	8.67875	99.87567	1.31418	0.87843
62.5	8.71046	99.86869	1.31758	0.87838
62.7	8.74215	99.86156	1.32083	0.87833
62.9	8.77366	99.85582	1.3239	0.87827
63.1	8.80542	99.85267	1.32684	0.87822
63.3	8.83721	99.85306	1.32962	0.87817
63.5	8.86877	99.85723	1.33224	0.87811
63.7	8.90041	99.86481	1.33474	0.87806
63.9	8.93214	99.87484	1.33712	0.87801
64.1	8.96405	99.88591	1.33941	0.87795
64.3	8.99601	99.89644	1.34161	0.8779
64.5	9.0278	99.90509	1.3437	0.87785
64.7	9.05972	99.9113	1.3457	0.87779
64.9	9.09169	99.915	1.34762	0.87774
65.1	9.12368	99.91664	1.34944	0.87769
65.3	9.15546	99.91693	1.35118	0.87763
65.5	9.18752	99.91655	1.35284	0.87758
65.7	9.21952	99.91598	1.35444	0.87753
65.9	9.25154	99.91543	1.35599	0.87747
66.1	9.28383	99.9149	1.35752	0.87742
66.3	9.31599	99.91428	1.35903	0.87737
66.5	9.348	99.9134	1.36057	0.87731
66.7	9.38001	99.91207	1.36216	0.87726
66.9	9.41193	99.91002	1.3638	0.8772
67.1	9.44404	99.90704	1.36553	0.87715
67.3	9.47614	99.90311	1.36735	0.8771
67.5	9.50828	99.89853	1.36926	0.87704
67.7	9.54056	99.89379	1.37125	0.87699
67.9	9.57274	99.88952	1.3733	0.87693
68.1	9.60506	99.88608	1.3754	0.87688
68.3	9.63732	99.88347	1.37754	0.87683
68.5	9.66969	99.88117	1.3797	0.87677
68.7	9.70195	99.87839	1.38185	0.87672
68.9	9.73432	99.87439	1.38401	0.87666
69.1	9.76687	99.8689	1.38617	0.87661
69.3	9.79937	99.86227	1.38833	0.87655
69.5	9.83205	99.85533	1.39053	0.8765
69.7	9.86461	99.84926	1.39277	0.87644
69.9	9.89722	99.8451	1.39507	0.87639
70.1	9.92969	99.84366	1.39745	0.87634
70.3	9.96212	99.84528	1.39994	0.87628
70.5	9.99478	99.84991	1.40258	0.87623
70.7	10.02745	99.85704	1.40537	0.87617
70.9	10.05984	99.86576	1.40829	0.87612
71.1	10.09236	99.875	1.41136	0.87606
71.3	10.12501	99.88349	1.41457	0.87601
71.5	10.15762	99.89	1.41791	0.87595
71.7	10.19031	99.89374	1.42136	0.8759
71.9	10.22318	99.89455	1.4249	0.87584
72.1	10.25593	99.89295	1.42847	0.87579
72.3	10.28852	99.89008	1.43203	0.87573
72.5	10.3215	99.88725	1.43561	0.87568
72.7	10.35436	99.88578	1.43914	0.87562
72.9	10.38753	99.88645	1.44264	0.87557
73.1	10.42043	99.88932	1.44604	0.87551
73.3	10.45344	99.8939	1.44935	0.87546
73.5	10.48657	99.8993	1.45258	0.8754
73.7	10.51955	99.90468	1.45569	0.87535
73.9	10.55249	99.90956	1.45869	0.87529
74.1	10.58544	99.91382	1.46158	0.87523
74.3	10.6183	99.91754	1.46435	0.87518
74.5	10.65111	99.92085	1.46701	0.87512
74.7	10.68432	99.92378	1.46962	0.87507
74.9	10.71738	99.92601	1.47212	0.87501
75.1	10.75048	99.9273	1.47456	0.87496
75.3	10.78373	99.92743	1.47694	0.8749
75.5	10.81694	99.92658	1.47926	0.87485
75.7	10.85021	99.92515	1.48157	0.87479
75.9	10.88356	99.92369	1.48385	0.87473
76.1	10.9167	99.92271	1.48612	0.87468
76.3	10.95018	99.92239	1.48843	0.87462
76.5	10.98378	99.92267	1.49076	0.87457
76.7	11.01741	99.92318	1.49313	0.87451
76.9	11.05127	99.92357	1.49555	0.87445
77.1	11.08497	99.92368	1.49801	0.8744
77.3	11.11853	99.92364	1.5005	0.87434
77.5	11.15212	99.92411	1.50303	0.87429
77.7	11.18538	99.92591	1.50558	0.87423
77.9	11.21876	99.93009	1.50818	0.87417
78.1	11.25217	99.9375	1.51082	0.87412
78.3	11.28574	99.94845	1.5135	0.87406
78.5	11.31929	99.96233	1.51621	0.874
78.7	11.35294	99.97771	1.51893	0.87395
78.9	11.38634	99.99236	1.52166	0.87389
79.1	11.42004	100.00442	1.52441	0.87384
79.3	11.4533	100.01229	1.52714	0.87378
79.5	11.48704	100.01577	1.52992	0.87372
79.7	11.52088	100.01536	1.53273	0.87367
79.9	11.55479	100.01232	1.53558	0.87361
80.1	11.58882	100.00789	1.5385	0.87355
80.3	11.62277	100.00287	1.5415	0.8735
80.5	11.65684	99.99733	1.54461	0.87344
80.7	11.69101	99.99092	1.54786	0.87338
80.9	11.72517	99.98316	1.55126	0.87332
81.1	11.7592	99.97392	1.5548	0.87327
81.3	11.79358	99.96341	1.55855	0.87321
81.5	11.8277	99.95262	1.56243	0.87315
81.7	11.86212	99.94245	1.56649	0.8731
81.9	11.8963	99.93404	1.57064	0.87304
82.1	11.93049	99.92813	1.57487	0.87298
82.3	11.96468	99.9252	1.57914	0.87293
82.5	11.99901	99.92545	1.58341	0.87287
82.7	12.03322	99.92887	1.58762	0.87281
82.9	12.06739	99.93521	1.59174	0.87275
83.1	12.10149	99.94392	1.59573	0.8727
83.3	12.13574	99.95421	1.5996	0.87264
83.5	12.17009	99.96499	1.60333	0.87258
83.7	12.20423	99.97504	1.60689	0.87252
83.9	12.23852	99.98366	1.61033	0.87247
84.1	12.27261	99.99034	1.61365	0.87241
84.3	12.30684	99.99529	1.6169	0.87235
84.5	12.34108	99.99897	1.62011	0.87229
84.7	12.37545	100.00196	1.62333	0.87224
84.9	12.40962	100.0047	1.62655	0.87218
85.1	12.44405	100.0073	1.62984	0.87212
85.3	12.47844	100.00946	1.63317	0.87206
85.5	12.51277	100.01058	1.63655	0.87201
85.7	12.54702	100.01005	1.63998	0.87195
85.9	12.58156	100.00727	1.64346	0.87189
86.1	12.61615	100.00208	1.64695	0.87183
86.3	12.65069	99.99487	1.65043	0.87177
86.5	12.68546	99.98652	1.65389	0.87172
86.7	12.72038	99.97841	1.65731	0.87166
86.9	12.7551	99.9721	1.66066	0.8716
87.1	12.7897	99.96876	1.66392	0.87154
87.3	12.82449	99.96886	1.66715	0.87148
87.5	12.85929	99.97209	1.67033	0.87142
87.7	12.89399	99.97735	1.67347	0.87137
87.9	12.92899	99.98332	1.67664	0.87131
88.1	12.96394	99.98863	1.67981	0.87125
88.3	12.99875	99.99237	1.68299	0.87119
88.5	13.03376	99.99408	1.68624	0.87113
88.7	13.06864	99.99349	1.68955	0.87107
88.9	13.1035	99.99047	1.69292	0.87102
89.1	13.13837	99.98492	1.69638	0.87096
89.3	13.17349	99.9769	1.69994	0.8709
89.5	13.20841	99.96698	1.70359	0.87084
89.7	13.2434	99.95609	1.70734	0.87078
89.9	13.27841	99.9455	1.7112	0.87072
90.1	13.31356	99.93641	1.71518	0.87066
90.3	13.34844	99.92992	1.71923	0.8706
90.5	13.38323	99.92661	1.72335	0.87055
90.7	13.41805	99.92676	1.72753	0.87049
90.9	13.45285	99.93035	1.73173	0.87043
91.1	13.48783	99.93706	1.73595	0.87037
91.3	13.52272	99.94607	1.7401	0.87031
91.5	13.55734	99.95616	1.74411	0.87025
91.7	13.59204	99.96597	1.74799	0.87019
91.9	13.62691	99.97397	1.75172	0.87013
92.1	13.66193	99.97879	1.75526	0.87007
92.3	13.69693	99.9797	1.7586	0.87001
92.5	13.73189	99.97665	1.76176	0.86996
92.7	13.7669	99.97043	1.76477	0.8699
92.9	13.80207	99.96249	1.76769	0.86984
93.1	13.83733	99.95477	1.77057	0.86978
93.3	13.87251	99.9493	1.77344	0.86972
93.5	13.90751	99.94746	1.77635	0.86966
93.7	13.94282	99.94972	1.77936	0.8696
93.9	13.97802	99.95551	1.78249	0.86954
94.1	14.01328	99.96334	1.78576	0.86948
94.3	14.0487	99.97135	1.78918	0.86942
94.5	14.08373	99.97767	1.79269	0.86936
94.7	14.11901	99.98125	1.79634	0.8693
94.9	14.15418	99.98187	1.80006	0.86924
95.1	14.18952	99.98048	1.80386	0.86918
95.3	14.22463	99.97891	1.8077	0.86912
95.5	14.25981	99.97945	1.8116	0.86906
95.7	14.29505	99.98412	1.81558	0.869
95.9	14.33036	99.99386	1.81963	0.86894
96.1	14.36571	100.00809	1.82376	0.86888
96.3	14.40105	100.02483	1.82798	0.86882
96.5	14.43619	100.04137	1.83226	0.86876
96.7	14.47145	100.05545	1.83663	0.8687
96.9	14.50681	100.0654	1.84105	0.86864
97.1	14.54203	100.07049	1.84546	0.86858
97.3	14.57755	100.07078	1.84986	0.86852
97.5	14.61295	100.06678	1.85417	0.86846
97.7	14.64825	100.05931	1.85831	0.8684
97.9	14.68364	100.04943	1.86228	0.86834
98.1	14.71906	100.03845	1.86605	0.86828
98.3	14.75475	100.02765	1.86962	0.86822
98.5	14.7901	100.01842	1.87292	0.86816
98.7	14.82574	100.01123	1.87605	0.8681
98.9	14.86146	100.00623	1.87901	0.86804
99.1	14.89698	100.00315	1.88183	0.86798
99.3	14.93229	100.00144	1.88454	0.86792
99.5	14.9678	100.00057	1.88721	0.86785
99.7	15.00337	100.00019	1.88986	0.86779
99.9	15.03902	100.00014	1.89249	0.86773
100.1	15.07465	100.00033	1.89512	0.86767
100.3	15.11026	100.00077	1.89772	0.86761
100.5	15.14586	100.00159	1.90031	0.86755
100.7	15.18142	100.00294	1.90285	0.86749
100.9	15.21718	100.0049	1.90537	0.86743
101.1	15.2529	100.00731	1.90784	0.86737
101.3	15.28877	100.00978	1.91028	0.86731
101.5	15.32487	100.01174	1.91273	0.86725
101.7	15.361	100.0126	1.91521	0.86718
101.9	15.39705	100.0121	1.91776	0.86712
102.1	15.43307	100.01039	1.92043	0.86706
102.3	15.46926	100.00798	1.9233	0.867
102.5	15.50553	100.00547	1.92639	0.86694
102.7	15.54167	100.00336	1.92973	0.86688
102.9	15.57776	100.00184	1.93335	0.86682
103.1	15.61388	100.00091	1.93727	0.86676
103.3	15.64992	100.00051	1.94145	0.86669
103.5	15.68591	100.00056	1.94588	0.86663
103.7	15.72197	100.00112	1.95055	0.86657
103.9	15.75808	100.00255	1.95541	0.86651
104.1	15.79427	100.00527	1.96042	0.86645
104.3	15.83033	100.00978	1.9655	0.86639
104.5	15.86648	100.01652	1.97065	0.86632
104.7	15.90269	100.02552	1.97581	0.86626
104.9	15.93891	100.03624	1.98095	0.8662
105.1	15.97525	100.04759	1.98605	0.86614
105.3	16.01154	100.05814	1.99106	0.86608
105.5	16.04818	100.06667	1.99603	0.86602
105.7	16.08463	100.07204	2.00087	0.86595
105.9	16.12117	100.07375	2.00563	0.86589
106.1	16.15781	100.07161	2.0103	0.86583
106.3	16.19461	100.06578	2.01488	0.86577
106.5	16.23165	100.05686	2.0194	0.8657
106.7	16.26865	100.0461	2.02382	0.86564
106.9	16.30543	100.0351	2.02813	0.86558
107.1	16.34246	100.02548	2.03242	0.86552
107.3	16.37931	100.0189	2.03664	0.86546
107.5	16.41628	100.01633	2.04086	0.86539
107.7	16.45292	100.01818	2.04504	0.86533
107.9	16.48988	100.02416	2.04927	0.86527
108.1	16.52685	100.0332	2.05354	0.86521
108.3	16.56363	100.04358	2.05783	0.86514
108.5	16.60007	100.05327	2.06213	0.86508
108.7	16.63656	100.06034	2.06646	0.86502
108.9	16.673	100.06297	2.07081	0.86496
109.1	16.70978	100.05989	2.07521	0.86489
109.3	16.74641	100.05084	2.07959	0.86483
109.5	16.78314	100.03673	2.08395	0.86477
109.7	16.81975	100.0199	2.08828	0.86471
109.9	16.85665	100.00324	2.0926	0.86464
110.1	16.89357	99.98995	2.09689	0.86458
110.3	16.93026	99.98204	2.10113	0.86452
110.5	16.96693	99.97971	2.10536	0.86445
110.7	17.00399	99.98172	2.10962	0.86439
110.9	17.04082	99.98601	2.11386	0.86433
111.1	17.07751	99.99065	2.1181	0.86427
111.3	17.11412	99.99446	2.12233	0.8642
111.5	17.15094	99.99709	2.12661	0.86414
111.7	17.18793	99.99865	2.13092	0.86408
111.9	17.22472	99.99949	2.13523	0.86401
112.1	17.26166	99.99985	2.13955	0.86395
112.3	17.29835	99.99999	2.14386	0.86389
112.5	17.33513	100	2.14819	0.86382
112.7	17.37219	100	2.15257	0.86376
112.9	17.40912	100	2.15696	0.8637
113.1	17.44615	100	2.16139	0.86363
113.3	17.48339	100	2.16588	0.86357
113.5	17.52053	100	2.1704	0.86351
113.7	17.55791	100	2.17501	0.86344
113.9	17.59512	100	2.17964	0.86338
114.1	17.63243	100.00004	2.18433	0.86332
114.3	17.66964	100.00024	2.18904	0.86325
114.5	17.70679	100.00074	2.19375	0.86319
114.7	17.74408	100.00187	2.19848	0.86312
114.9	17.7813	100.00412	2.20317	0.86306
115.1	17.81863	100.00809	2.20783	0.863
115.3	17.85594	100.01431	2.21243	0.86293
115.5	17.89317	100.02296	2.21696	0.86287
115.7	17.93057	100.03368	2.22144	0.86281
115.9	17.96776	100.04537	2.22584	0.86274
116.1	18.00466	100.05665	2.23017	0.86268
116.3	18.04193	100.06658	2.23454	0.86261
116.5	18.07924	100.07448	2.23893	0.86255
116.7	18.11662	100.08041	2.24338	0.86248
116.9	18.15395	100.0852	2.24792	0.86242
117.1	18.19141	100.09014	2.25258	0.86236
117.3	18.22866	100.09648	2.25734	0.86229
117.5	18.26601	100.10519	2.26226	0.86223
117.7	18.30333	100.11638	2.26732	0.86216
117.9	18.34064	100.12921	2.27253	0.8621
118.1	18.37793	100.14215	2.27788	0.86203
118.3	18.41564	100.15358	2.28342	0.86197
118.5	18.45309	100.16206	2.28905	0.86191
118.7	18.49046	100.16738	2.29478	0.86184
118.9	18.52812	100.17008	2.30065	0.86178
119.1	18.56565	100.17105	2.30658	0.86171
119.3	18.6031	100.17116	2.31256	0.86165
119.5	18.64074	100.171	2.31861	0.86158
119.7	18.67829	100.17083	2.32466	0.86152
119.9	18.71584	100.1707	2.33071	0.86145
120.1	18.75346	100.17059	2.33678	0.86139
120.3	18.79116	100.17056	2.34285	0.86132
120.5	18.82876	100.17044	2.3489	0.86126
120.7	18.86623	100.17007	2.35494	0.86119
120.9	18.90379	100.16922	2.36101	0.86113
121.1	18.94129	100.16743	2.3671	0.86106
121.3	18.97894	100.16411	2.37326	0.861
121.5	19.01641	100.15868	2.37944	0.86093
121.7	19.054	100.15078	2.38567	0.86087
121.9	19.09158	100.1406	2.39195	0.8608
122.1	19.12924	100.12897	2.39826	0.86074
122.3	19.16671	100.11735	2.40454	0.86067
122.5	19.20428	100.10714	2.41083	0.86061
122.7	19.24178	100.09952	2.41708	0.86054
122.9	19.27947	100.09517	2.42331	0.86048
123.1	19.31735	100.09442	2.42953	0.86041
123.3	19.35486	100.09719	2.43564	0.86035
123.5	19.39234	100.10312	2.44168	0.86028
123.7	19.42997	100.11146	2.44769	0.86022
123.9	19.46763	100.12072	2.45366	0.86015
124.1	19.50521	100.1289	2.45955	0.86009
124.3	19.54287	100.13394	2.46542	0.86002
124.5	19.58063	100.13447	2.47125	0.85995
124.7	19.61829	100.13032	2.47701	0.85989
124.9	19.6558	100.12267	2.48271	0.85982
125.1	19.69338	100.11336	2.48838	0.85976
125.3	19.73084	100.10436	2.494	0.85969
125.5	19.76839	100.09692	2.49961	0.85963
125.7	19.80613	100.09144	2.50522	0.85956
125.9	19.84398	100.08759	2.51085	0.85949
126.1	19.88174	100.08456	2.51645	0.85943
126.3	19.91952	100.08126	2.52204	0.85936
126.5	19.95718	100.07661	2.52759	0.8593
126.7	19.99499	100.06981	2.53315	0.85923
126.9	20.03265	100.06069	2.53867	0.85916
127.1	20.07071	100.04951	2.54421	0.8591
127.3	20.10858	100.03756	2.54969	0.85903
127.5	20.14618	100.0263	2.55511	0.85896
127.7	20.18404	100.01679	2.56055	0.8589
127.9	20.222	100.00986	2.56601	0.85883
128.1	20.25962	100.00566	2.57145	0.85877
128.3	20.29731	100.00396	2.57695	0.8587
128.5	20.33513	100.0046	2.58252	0.85863
128.7	20.37274	100.00765	2.58812	0.85857
128.9	20.41044	100.01331	2.59377	0.8585
129.1	20.44822	100.02168	2.59948	0.85843
129.3	20.48574	100.03221	2.60515	0.85837
129.5	20.52351	100.04402	2.61084	0.8583
129.7	20.56143	100.05571	2.6165	0.85823
129.9	20.59915	100.06585	2.62205	0.85817
130.1	20.63687	100.07368	2.62751	0.8581
130.3	20.67478	100.07903	2.63291	0.85803
130.5	20.71245	100.08211	2.6382	0.85797
130.7	20.75021	100.08344	2.64344	0.8579
130.9	20.78837	100.08331	2.64872	0.85783
131.1	20.82612	100.08169	2.65397	0.85777
131.3	20.86393	100.07822	2.6593	0.8577
131.5	20.90174	100.07243	2.66476	0.85763
131.7	20.93964	100.0641	2.67037	0.85757
131.9	20.97764	100.05351	2.67616	0.8575
132.1	21.01565	100.04164	2.68212	0.85743
132.3	21.05341	100.02998	2.68819	0.85736
132.5	21.09118	100.01975	2.69439	0.8573
132.7	21.12895	100.01183	2.7007	0.85723
132.9	21.16686	100.00647	2.70708	0.85716
133.1	21.20461	100.00348	2.71346	0.8571
133.3	21.24251	100.00244	2.71983	0.85703
133.5	21.2803	100.00313	2.72611	0.85696
133.7	21.31832	100.0056	2.73235	0.85689
133.9	21.35596	100.01002	2.73842	0.85683
134.1	21.39354	100.01639	2.74438	0.85676
134.3	21.43128	100.02409	2.7503	0.85669
134.5	21.46886	100.03171	2.75614	0.85662
134.7	21.50668	100.03754	2.76199	0.85656
134.9	21.54462	100.04004	2.76787	0.85649
135.1	21.58234	100.0386	2.77375	0.85642
135.3	21.62002	100.0341	2.77967	0.85635
135.5	21.6578	100.02843	2.78568	0.85629
135.7	21.69557	100.02365	2.79176	0.85622
135.9	21.73316	100.02108	2.79787	0.85615
136.1	21.77108	100.02072	2.8041	0.85608
136.3	21.80874	100.0215	2.81034	0.85601
136.5	21.8466	100.02186	2.81664	0.85595
136.7	21.88459	100.02068	2.823	0.85588
136.9	21.92221	100.01772	2.82932	0.85581
137.1	21.95983	100.01361	2.83565	0.85574
137.3	21.99761	100.00931	2.84202	0.85567
137.5	22.03518	100.00567	2.84837	0.85561
137.7	22.07278	100.00307	2.85472	0.85554
137.9	22.11023	100.00148	2.86105	0.85547
138.1	22.14787	100.00062	2.86739	0.8554
138.3	22.18551	100.00009	2.87368	0.85533
138.5	22.22336	99.99957	2.87996	0.85527
138.7	22.26107	99.99873	2.88616	0.8552
138.9	22.29873	99.99702	2.8923	0.85513
139.1	22.3367	99.99378	2.89842	0.85506
139.3	22.37475	99.9884	2.9045	0.85499
139.5	22.41237	99.9806	2.91045	0.85492
139.7	22.45026	99.97042	2.9164	0.85485
139.9	22.48808	99.95876	2.92229	0.85479
140.1	22.52614	99.94686	2.92819	0.85472
140.3	22.56394	99.93634	2.93404	0.85465
140.5	22.60178	99.92821	2.93989	0.85458
140.7	22.63948	99.923	2.94573	0.85451
140.9	22.67733	99.92081	2.95165	0.85444
141.1	22.71531	99.92165	2.95764	0.85437
141.3	22.75316	99.92553	2.96369	0.85431
141.5	22.79111	99.93243	2.96985	0.85424
141.7	22.82937	99.94213	2.97616	0.85417
141.9	22.86752	99.95367	2.98253	0.8541
142.1	22.90566	99.96567	2.98895	0.85403
142.3	22.94374	99.97667	2.99537	0.85396
142.5	22.98196	99.9856	3.00177	0.85389
142.7	23.02007	99.99196	3.00803	0.85382
142.9	23.05832	99.99599	3.01414	0.85375
143.1	23.09631	99.99821	3.01999	0.85368
143.3	23.13442	99.99931	3.02563	0.85362
143.5	23.17255	99.99979	3.03104	0.85355
143.7	23.2105	99.99997	3.03621	0.85348
143.9	23.24846	100	3.04122	0.85341
144.1	23.28658	99.99999	3.04615	0.85334
144.3	23.32483	99.99984	3.05107	0.85327
144.5	23.36318	99.99944	3.05606	0.8532
144.7	23.40144	99.99849	3.06114	0.85313
144.9	23.43959	99.99652	3.06636	0.85306
145.1	23.47766	99.9929	3.07176	0.85299
145.3	23.51575	99.98701	3.07736	0.85292
145.5	23.55379	99.9786	3.08314	0.85285
145.7	23.59172	99.968	3.08903	0.85278
145.9	23.62974	99.95612	3.09505	0.85271
146.1	23.66769	99.94441	3.1011	0.85264
146.3	23.70563	99.93419	3.10716	0.85257
146.5	23.74353	99.92632	3.11319	0.8525
146.7	23.78135	99.92096	3.11914	0.85243
146.9	23.81942	99.91773	3.12504	0.85236
147.1	23.85735	99.91628	3.13082	0.85229
147.3	23.89546	99.91625	3.13651	0.85222
147.5	23.93348	99.91775	3.14206	0.85215
147.7	23.97151	99.92149	3.14749	0.85208
147.9	24.00973	99.92862	3.15283	0.85201
148.1	24.04804	99.94029	3.15809	0.85194
148.3	24.08637	99.95713	3.16327	0.85187
148.5	24.12473	99.97853	3.16842	0.8518
148.7	24.16317	100.00254	3.17357	0.85173
148.9	24.20143	100.02613	3.17875	0.85166
149.1	24.23974	100.0467	3.18401	0.85159
149.3	24.27817	100.06252	3.1894	0.85152
149.5	24.31654	100.0732	3.19491	0.85145
149.7	24.35485	100.07956	3.20056	0.85138
149.9	24.39317	100.0829	3.20632	0.85131
150.1	24.43142	100.08445	3.21215	0.85124
150.3	24.46938	100.08508	3.21796	0.85117
150.5	24.50762	100.08528	3.22379	0.8511
150.7	24.54555	100.08529	3.2295	0.85103
150.9	24.58361	100.08529	3.23511	0.85096
151.1	24.62178	100.08529	3.24059	0.85089
151.3	24.65995	100.08529	3.24592	0.85082
151.5	24.69799	100.08529	3.25112	0.85075
151.7	24.73627	100.08529	3.25626	0.85068
151.9	24.77465	100.08529	3.26139	0.85061
152.1	24.81318	100.08529	3.26657	0.85054
152.3	24.85143	100.08529	3.27181	0.85046
152.5	24.89	100.08529	3.27728	0.85039
152.7	24.92845	100.08529	3.28295	0.85032
152.9	24.9669	100.08529	3.28888	0.85025
153.1	25.00538	100.08525	3.29508	0.85018
153.3	25.04389	100.08504	3.30154	0.85011
153.5	25.08243	100.0845	3.30824	0.85004
153.7	25.12113	100.08325	3.31517	0.84997
153.9	25.15959	100.08076	3.3222	0.8499
154.1	25.19804	100.07635	3.32933	0.84983
154.3	25.23667	100.06945	3.33657	0.84975
154.5	25.27546	100.05992	3.34389	0.84968
154.7	25.31411	100.04845	3.3512	0.84961
154.9	25.35255	100.03632	3.35847	0.84954
155.1	25.39113	100.02493	3.36577	0.84947
155.3	25.42982	100.01553	3.37311	0.8494
155.5	25.46843	100.00873	3.38046	0.84933
155.7	25.50709	100.00439	3.38786	0.84926
155.9	25.54574	100.00195	3.39531	0.84918
156.1	25.58448	100.00075	3.40284	0.84911
156.3	25.62307	100.00023	3.41038	0.84904
156.5	25.6617	100.00003	3.41796	0.84897
156.7	25.7004	100	3.42558	0.8489
156.9	25.73912	100	3.4332	0.84883
157.1	25.77808	99.99991	3.44083	0.84875
157.3	25.81699	99.99962	3.44837	0.84868
157.5	25.85576	99.99888	3.45579	0.84861
157.7	25.89459	99.99727	3.46311	0.84854
157.9	25.93335	99.99415	3.47027	0.84847
158.1	25.97206	99.98886	3.47728	0.8484
158.3	26.01079	99.98098	3.48415	0.84832
158.5	26.04965	99.97059	3.49091	0.84825
158.7	26.08842	99.95865	3.49753	0.84818
158.9	26.12717	99.94655	3.50405	0.84811
159.1	26.16594	99.93576	3.51051	0.84804
159.3	26.20434	99.92737	3.51686	0.84796
159.5	26.2431	99.92153	3.52323	0.84789
159.7	26.2817	99.91799	3.52953	0.84782
159.9	26.3204	99.9161	3.53582	0.84775
160.1	26.35899	99.91521	3.54204	0.84767
160.3	26.3978	99.91484	3.54824	0.8476
160.5	26.43636	99.91472	3.55432	0.84753
160.7	26.47494	99.91471	3.56029	0.84746
160.9	26.51363	99.91471	3.56617	0.84739
161.1	26.55223	99.91471	3.57194	0.84731
161.3	26.59081	99.91471	3.57762	0.84724
161.5	26.62944	99.91479	3.58325	0.84717
161.7	26.66798	99.91507	3.58883	0.8471
161.9	26.7067	99.91576	3.59446	0.84702
162.1	26.74539	99.9173	3.60014	0.84695
162.3	26.78407	99.92029	3.60591	0.84688
162.5	26.82276	99.92541	3.61181	0.84681
162.7	26.86155	99.93313	3.61787	0.84673
162.9	26.90055	99.94341	3.62413	0.84666
163.1	26.93929	99.95528	3.63052	0.84659
163.3	26.97808	99.96743	3.63709	0.84651
163.5	27.01706	99.9784	3.64385	0.84644
163.7	27.05588	99.98701	3.65073	0.84637
163.9	27.0947	99.99298	3.65775	0.8463
164.1	27.13349	99.99662	3.66488	0.84622
164.3	27.17244	99.99857	3.67213	0.84615
164.5	27.21135	99.99949	3.67944	0.84608
164.7	27.2503	99.99986	3.68682	0.846
164.9	27.28907	99.99999	3.69419	0.84593
165.1	27.32771	100	3.70155	0.84586
165.3	27.36645	100	3.70894	0.84578
165.5	27.40533	100	3.71636	0.84571
165.7	27.44416	100	3.72377	0.84564
165.9	27.48309	100	3.7312	0.84557
166.1	27.52205	100	3.73864	0.84549
166.3	27.56124	100	3.74615	0.84542
166.5	27.60005	100	3.75359	0.84535
166.7	27.63884	100	3.76102	0.84527
166.9	27.67773	100	3.76846	0.8452
167.1	27.7167	100	3.77587	0.84512
167.3	27.75592	100	3.78324	0.84505
167.5	27.79504	99.9999	3.79048	0.84498
167.7	27.83422	99.99957	3.79755	0.8449
167.9	27.87313	99.99877	3.80439	0.84483
168.1	27.91192	99.99703	3.81102	0.84476
168.3	27.95073	99.99371	3.81746	0.84468
168.5	27.98972	99.98811	3.82378	0.84461
168.7	28.02887	99.97983	3.83	0.84454
168.9	28.06792	99.96914	3.83616	0.84446
169.1	28.10708	99.95696	3.84238	0.84439
169.3	28.14616	99.94486	3.84871	0.84431
169.5	28.18504	99.93434	3.85522	0.84424
169.7	28.22387	99.92626	3.86199	0.84417
169.9	28.2629	99.92079	3.86911	0.84409
170.1	28.30212	99.91754	3.87662	0.84402
170.3	28.34117	99.91587	3.88443	0.84395
170.5	28.38016	99.91511	3.89255	0.84387
170.7	28.41919	99.9148	3.90094	0.8438
170.9	28.45825	99.91471	3.90952	0.84372
171.1	28.497	99.91471	3.91816	0.84365
171.3	28.53599	99.91471	3.9269	0.84357
171.5	28.57514	99.91471	3.93565	0.8435
171.7	28.61424	99.91471	3.9443	0.84343
171.9	28.65327	99.91471	3.95281	0.84335
172.1	28.69261	99.91471	3.96123	0.84328
172.3	28.73175	99.91471	3.96941	0.8432
172.5	28.771	99.91471	3.9774	0.84313
172.7	28.81014	99.91471	3.98514	0.84305
172.9	28.8492	99.91471	3.99262	0.84298
173.1	28.88819	99.91471	3.99983	0.84291
173.3	28.92736	99.91471	4.00682	0.84283
173.5	28.96642	99.91471	4.01352	0.84276
173.7	29.00545	99.91471	4.01994	0.84268
173.9	29.04447	99.91471	4.02611	0.84261
174.1	29.08349	99.91471	4.03203	0.84253
174.3	29.12251	99.91471	4.03775	0.84246
174.5	29.16144	99.91471	4.04329	0.84238
174.7	29.20069	99.91471	4.04879	0.84231
174.9	29.24003	99.91471	4.05429	0.84223
175.1	29.27953	99.91471	4.05985	0.84216
175.3	29.31877	99.91459	4.06551	0.84208
175.5	29.35781	99.91423	4.07131	0.84201
175.7	29.39716	99.91335	4.07737	0.84193
175.9	29.43645	99.91145	4.08365	0.84186
176.1	29.47571	99.90784	4.09019	0.84178
176.3	29.51477	99.90191	4.09695	0.84171
176.5	29.55408	99.89324	4.10399	0.84163
176.7	29.59347	99.88218	4.1113	0.84156
176.9	29.63271	99.8699	4.1188	0.84148
177.1	29.67181	99.85808	4.12651	0.84141
177.3	29.71077	99.84826	4.13442	0.84133
177.5	29.74999	99.84152	4.14262	0.84126
177.7	29.7893	99.83854	4.15109	0.84118
177.9	29.82833	99.83951	4.15975	0.84111
178.1	29.86733	99.84434	4.16863	0.84103
178.3	29.90664	99.85274	4.17779	0.84096
178.5	29.94569	99.86372	4.18706	0.84088
178.7	29.98483	99.87597	4.1965	0.84081
178.9	30.02373	99.88772	4.20598	0.84073
179.1	30.0626	99.89762	4.21553	0.84065
179.3	30.10158	99.90497	4.22516	0.84058
179.5	30.1408	99.90977	4.23489	0.8405
179.7	30.1799	99.91249	4.24462	0.84043
179.9	30.21882	99.91384	4.25431	0.84035
180.1	30.25805	99.91444	4.26406	0.84028
180.3	30.29738	99.91467	4.27375	0.8402
180.5	30.33629	99.91471	4.28321	0.84013
180.7	30.37539	99.91471	4.29249	0.84005
180.9	30.4146	99.91471	4.30147	0.83997
181.1	30.45381	99.91471	4.31003	0.8399
181.3	30.49337	99.91471	4.31813	0.83982
181.5	30.53283	99.91471	4.32561	0.83975
181.7	30.57194	99.91471	4.33239	0.83967
181.9	30.61109	99.91469	4.33856	0.83959
182.1	30.65032	99.91452	4.34414	0.83952
182.3	30.68954	99.91404	4.34922	0.83944
182.5	30.72859	99.91293	4.35387	0.83937
182.7	30.76778	99.91061	4.35827	0.83929
182.9	30.8071	99.90638	4.36255	0.83921
183.1	30.84622	99.89966	4.36682	0.83914
183.3	30.88516	99.89034	4.37121	0.83906
183.5	30.92422	99.87888	4.37586	0.83899
183.7	30.96318	99.86659	4.38086	0.83891
183.9	31.00237	99.85493	4.38634	0.83883
184.1	31.04159	99.84521	4.39232	0.83876
184.3	31.08066	99.83796	4.39883	0.83868
184.5	31.11982	99.83282	4.4059	0.8386
184.7	31.15918	99.82876	4.41356	0.83853
184.9	31.19834	99.82449	4.42168	0.83845
185.1	31.23735	99.81874	4.43021	0.83837
185.3	31.27649	99.81066	4.43911	0.8383
185.5	31.31559	99.80023	4.44825	0.83822
185.7	31.35507	99.78808	4.45762	0.83814
185.9	31.39431	99.77583	4.46694	0.83807
186.1	31.43362	99.76493	4.47617	0.83799
186.3	31.47287	99.75645	4.48517	0.83791
186.5	31.51219	99.75067	4.49389	0.83784
186.7	31.55132	99.74722	4.50222	0.83776
186.9	31.59066	99.74541	4.51022	0.83768
187.1	31.63007	99.74457	4.51788	0.83761
187.3	31.66935	99.74424	4.52517	0.83753
187.5	31.70857	99.74414	4.53217	0.83745
187.7	31.74762	99.74414	4.53892	0.83738
187.9	31.78665	99.74414	4.5455	0.8373
188.1	31.82569	99.74414	4.55198	0.83722
188.3	31.86483	99.74414	4.55841	0.83715
188.5	31.90387	99.74414	4.56479	0.83707
188.7	31.94315	99.74414	4.57119	0.83699
188.9	31.9825	99.74414	4.5776	0.83691
189.1	32.02175	99.74414	4.584	0.83684
189.3	32.06074	99.74414	4.59037	0.83676
189.5	32.10024	99.74414	4.59682	0.83668
189.7	32.13994	99.74414	4.6033	0.8366
189.9	32.17948	99.74414	4.60978	0.83653
190.1	32.21891	99.74414	4.61628	0.83645
190.3	32.25815	99.74414	4.6228	0.83637
190.5	32.29761	99.74414	4.62941	0.8363
190.7	32.33691	99.74414	4.63606	0.83622
190.9	32.37635	99.74414	4.64283	0.83614
191.1	32.41583	99.74414	4.64971	0.83606
191.3	32.45513	99.74414	4.6567	0.83599
191.5	32.49452	99.74414	4.66388	0.83591
191.7	32.53376	99.74414	4.67124	0.83583
191.9	32.5728	99.74414	4.67881	0.83575
192.1	32.61187	99.74414	4.68666	0.83567
192.3	32.65132	99.74414	4.69486	0.8356
192.5	32.69066	99.74414	4.70334	0.83552
192.7	32.72992	99.74414	4.71206	0.83544
192.9	32.76906	99.74414	4.72098	0.83536
193.1	32.8081	99.74414	4.73005	0.83529
193.3	32.84731	99.74414	4.73927	0.83521
193.5	32.88651	99.74414	4.74851	0.83513
193.7	32.92559	99.74414	4.75769	0.83505
193.9	32.96496	99.74414	4.76685	0.83497
194.1	33.00422	99.74414	4.77587	0.8349
194.3	33.04364	99.74414	4.78478	0.83482
194.5	33.08305	99.74414	4.79354	0.83474
194.7	33.12232	99.74414	4.80212	0.83466
194.9	33.16171	99.74414	4.81061	0.83458
195.1	33.20114	99.74414	4.81902	0.83451
195.3	33.24047	99.74414	4.82735	0.83443
195.5	33.27979	99.74414	4.83562	0.83435
195.7	33.31944	99.74414	4.8439	0.83427
195.9	33.35878	99.74414	4.85206	0.83419
196.1	33.39828	99.74414	4.8602	0.83411
196.3	33.4377	99.74414	4.86826	0.83404
196.5	33.47706	99.74414	4.8762	0.83396
196.7	33.51641	99.74414	4.88403	0.83388
196.9	33.55582	99.74414	4.89175	0.8338
197.1	33.59522	99.74413	4.89934	0.83372
197.3	33.63448	99.74404	4.90678	0.83364
197.5	33.67374	99.74371	4.91413	0.83356
197.7	33.71301	99.74291	4.9214	0.83349
197.9	33.75222	99.74114	4.92864	0.83341
198.1	33.79148	99.73776	4.93588	0.83333
198.3	33.83054	99.7321	4.94313	0.83325
198.5	33.86984	99.72373	4.95047	0.83317
198.7	33.90904	99.71294	4.95785	0.83309
198.9	33.94829	99.70071	4.9653	0.83301
199.1	33.98768	99.68855	4.97279	0.83294
199.3	34.02711	99.67798	4.98026	0.83286
199.5	34.06658	99.66994	4.98766	0.83278
199.7	34.10589	99.66461	4.99491	0.8327
199.9	34.14523	99.6615	5.00202	0.83262
200.1	34.18483	99.6599	5.00901	0.83254
200.3	34.22441	99.65919	5.01585	0.83246
200.5	34.26395	99.65892	5.02255	0.83238
200.7	34.30343	99.65885	5.02916	0.8323
200.9	34.343	99.65885	5.03578	0.83222
201.1	34.38231	99.65885	5.04242	0.83215
201.3	34.42167	99.65885	5.04918	0.83207
201.5	34.4611	99.65883	5.05613	0.83199
201.7	34.50047	99.65868	5.06327	0.83191
201.9	34.53982	99.65824	5.07062	0.83183
202.1	34.579	99.65718	5.07816	0.83175
202.3	34.61821	99.65498	5.08591	0.83167
202.5	34.65751	99.65091	5.09383	0.83159
202.7	34.69691	99.64434	5.10188	0.83151
202.9	34.73622	99.63508	5.10995	0.83143
203.1	34.7755	99.62365	5.11799	0.83135
203.3	34.81483	99.61125	5.12597	0.83127
203.5	34.85425	99.59947	5.13381	0.83119
203.7	34.89368	99.58968	5.14147	0.83111
203.9	34.93303	99.58246	5.14889	0.83103
204.1	34.97256	99.57755	5.15612	0.83095
204.3	35.01207	99.57411	5.16312	0.83087
204.5	35.05137	99.57093	5.16988	0.8308
204.7	35.09056	99.56673	5.17647	0.83072
204.9	35.12971	99.56049	5.18297	0.83064
205.1	35.16895	99.5517	5.18946	0.83056
205.3	35.20814	99.54062	5.19598	0.83048
205.5	35.24747	99.52829	5.20262	0.8304
205.7	35.28672	99.51631	5.20939	0.83032
205.9	35.32605	99.50609	5.21636	0.83024
206.1	35.36533	99.49838	5.22353	0.83016
206.3	35.40467	99.49309	5.23093	0.83008
206.5	35.44427	99.48945	5.23861	0.83
206.7	35.48395	99.48629	5.24652	0.82992
206.9	35.52345	99.48234	5.25458	0.82984
207.1	35.56318	99.47641	5.26285	0.82976
207.3	35.6029	99.46792	5.27123	0.82968
207.5	35.64261	99.45686	5.27967	0.8296
207.7	35.6822	99.44413	5.28809	0.82952
207.9	35.72189	99.4309	5.29649	0.82944
208.1	35.76174	99.41817	5.30482	0.82936
208.3	35.80128	99.40628	5.31295	0.82928
208.5	35.84079	99.39463	5.32091	0.82919
208.7	35.8803	99.38246	5.32868	0.82911
208.9	35.9199	99.3695	5.33629	0.82903
209.1	35.9595	99.35634	5.34374	0.82895
209.3	35.99926	99.34413	5.35109	0.82887
209.5	36.03899	99.33412	5.35834	0.82879
209.7	36.07855	99.32689	5.36549	0.82871
209.9	36.1181	99.32228	5.37262	0.82863
210.1	36.15741	99.3197	5.3797	0.82855
210.3	36.19706	99.31827	5.38689	0.82847
210.5	36.23664	99.31725	5.39411	0.82839
210.7	36.27612	99.31591	5.40139	0.82831
210.9	36.31555	99.31351	5.40875	0.82823
211.1	36.35516	99.30917	5.41625	0.82815
211.3	36.39473	99.30227	5.42387	0.82807
211.5	36.43422	99.29267	5.43162	0.82799
211.7	36.47367	99.28099	5.43951	0.82791
211.9	36.51327	99.26841	5.44759	0.82782
212.1	36.55285	99.25646	5.45584	0.82774
212.3	36.59236	99.24619	5.46424	0.82766
212.5	36.63198	99.23766	5.47281	0.82758
212.7	36.67154	99.23005	5.48151	0.8275
212.9	36.71109	99.22201	5.49033	0.82742
213.1	36.75054	99.21246	5.49925	0.82734
213.3	36.78976	99.20118	5.50821	0.82726
213.5	36.82913	99.18874	5.51728	0.82718
213.7	36.86862	99.17647	5.52643	0.8271
213.9	36.90831	99.16561	5.53568	0.82701
214.1	36.94784	99.15692	5.54491	0.82693
214.3	36.9875	99.15	5.55417	0.82685
214.5	37.02703	99.14378	5.56337	0.82677
214.7	37.06667	99.13677	5.57252	0.82669
214.9	37.10639	99.12788	5.58161	0.82661
215.1	37.14602	99.11689	5.59057	0.82653
215.3	37.18598	99.10443	5.59949	0.82645
215.5	37.22591	99.09199	5.60827	0.82636
215.7	37.26566	99.08098	5.61688	0.82628
215.9	37.30521	99.07214	5.62531	0.8262
216.1	37.34502	99.06511	5.63369	0.82612
216.3	37.38473	99.05886	5.64195	0.82604
216.5	37.42441	99.05193	5.65013	0.82596
216.7	37.46415	99.04315	5.65825	0.82587
216.9	37.50392	99.03223	5.6663	0.82579
217.1	37.54347	99.01992	5.67423	0.82571
217.3	37.58302	99.00744	5.68207	0.82563
217.5	37.62255	98.99612	5.68979	0.82555
217.7	37.66205	98.98663	5.69737	0.82547
217.9	37.70172	98.97855	5.70481	0.82538
218.1	37.74121	98.97071	5.71202	0.8253
218.3	37.78075	98.96152	5.71903	0.82522
218.5	37.82019	98.94979	5.7258	0.82514
218.7	37.85963	98.93501	5.73237	0.82506
218.9	37.89878	98.91766	5.7387	0.82498
219.1	37.93801	98.89853	5.74492	0.82489
219.3	37.97745	98.87875	5.75108	0.82481
219.5	38.01701	98.85962	5.75724	0.82473
219.7	38.05656	98.84234	5.76346	0.82465
219.9	38.09609	98.8275	5.76981	0.82457
220.1	38.13573	98.81486	5.77635	0.82448
220.3	38.17508	98.80351	5.78307	0.8244
220.5	38.21457	98.79194	5.79005	0.82432
220.7	38.25447	98.77888	5.79733	0.82424
220.9	38.29444	98.76381	5.80483	0.82415
221.1	38.33444	98.74693	5.8125	0.82407
221.3	38.37433	98.72899	5.82025	0.82399
221.5	38.41403	98.71071	5.82801	0.82391
221.7	38.45378	98.69264	5.83577	0.82383
221.9	38.49355	98.6754	5.84351	0.82374
222.1	38.53315	98.65952	5.85117	0.82366
222.3	38.57293	98.64482	5.85882	0.82358
222.5	38.61275	98.63077	5.86645	0.8235
222.7	38.65237	98.61666	5.87405	0.82341
222.9	38.69191	98.60187	5.88167	0.82333
223.1	38.7315	98.58621	5.88936	0.82325
223.3	38.77087	98.57007	5.89708	0.82317
223.5	38.81074	98.5534	5.90499	0.82308
223.7	38.85036	98.5366	5.91293	0.823
223.9	38.89006	98.51926	5.92094	0.82292
224.1	38.92969	98.50128	5.92898	0.82283
224.3	38.96937	98.48242	5.93703	0.82275
224.5	39.00912	98.4623	5.94508	0.82267
224.7	39.04898	98.44028	5.95311	0.82259
224.9	39.08865	98.41623	5.96104	0.8225
225.1	39.12831	98.39022	5.96892	0.82242
225.3	39.16816	98.3629	5.97679	0.82234
225.5	39.20813	98.3355	5.98465	0.82225
225.7	39.24799	98.30893	5.99246	0.82217
225.9	39.28793	98.28315	6.00029	0.82209
226.1	39.32769	98.25779	6.00807	0.82201
226.3	39.36764	98.23202	6.01591	0.82192
226.5	39.40775	98.20556	6.02381	0.82184
226.7	39.44753	98.17881	6.03168	0.82176
226.9	39.48724	98.152	6.0396	0.82167
227.1	39.52703	98.12553	6.0476	0.82159
227.3	39.56688	98.09989	6.05569	0.82151
227.5	39.60689	98.07513	6.0639	0.82142
227.7	39.64671	98.05112	6.07215	0.82134
227.9	39.6864	98.02703	6.08046	0.82126
228.1	39.72599	98.00201	6.08885	0.82117
228.3	39.76558	97.97562	6.09731	0.82109
228.5	39.8051	97.94829	6.10582	0.82101
228.7	39.84454	97.92093	6.11438	0.82092
228.9	39.88422	97.89419	6.12303	0.82084
229.1	39.92402	97.86859	6.13174	0.82076
229.3	39.96375	97.84403	6.14047	0.82067
229.5	40.00319	97.82008	6.14916	0.82059
229.7	40.04263	97.7962	6.15784	0.82051
229.9	40.08235	97.77202	6.1666	0.82042
230.1	40.12219	97.74769	6.17536	0.82034
230.3	40.16208	97.7233	6.18411	0.82026
230.5	40.2018	97.69895	6.19277	0.82017
230.7	40.2416	97.67424	6.20142	0.82009
230.9	40.28141	97.64904	6.21002	0.82
231.1	40.32106	97.62339	6.21856	0.81992
231.3	40.36067	97.59739	6.22708	0.81984
231.5	40.40038	97.57093	6.23563	0.81975
231.7	40.44023	97.54371	6.24425	0.81967
231.9	40.47997	97.51552	6.25291	0.81958
232.1	40.51979	97.48582	6.26167	0.8195
232.3	40.55934	97.45479	6.27046	0.81942
232.5	40.59896	97.42275	6.27935	0.81933
232.7	40.63874	97.39068	6.28839	0.81925
232.9	40.67868	97.35952	6.29754	0.81917
233.1	40.71873	97.3299	6.3068	0.81908
233.3	40.75872	97.30192	6.31611	0.819
233.5	40.79864	97.2748	6.32545	0.81891
233.7	40.83855	97.24751	6.33484	0.81883
233.9	40.87834	97.21904	6.34422	0.81874
234.1	40.91822	97.18826	6.35365	0.81866
234.3	40.95807	97.15453	6.36309	0.81858
234.5	40.99796	97.1177	6.37256	0.81849
234.7	41.0378	97.07827	6.38203	0.81841
234.9	41.07741	97.03766	6.39145	0.81832
235.1	41.11676	96.99737	6.40081	0.81824
235.3	41.15657	96.95787	6.41027	0.81815
235.5	41.19612	96.92023	6.41966	0.81807
235.7	41.23563	96.88374	6.42901	0.81799
235.9	41.27536	96.84709	6.43838	0.8179
236.1	41.31515	96.80922	6.4477	0.81782
236.3	41.35478	96.76958	6.45688	0.81773
236.5	41.39446	96.72759	6.46596	0.81765
236.7	41.43407	96.68353	6.47488	0.81756
236.9	41.47399	96.63772	6.48371	0.81748
237.1	41.51392	96.59134	6.49236	0.81739
237.3	41.55358	96.54586	6.5008	0.81731
237.5	41.5934	96.50165	6.50913	0.81722
237.7	41.63338	96.45883	6.51737	0.81714
237.9	41.6731	96.41728	6.52548	0.81705
238.1	41.71263	96.37593	6.53353	0.81697
238.3	41.75237	96.33332	6.54166	0.81689
238.5	41.79218	96.28901	6.54987	0.8168
238.7	41.83215	96.24289	6.55822	0.81672
238.9	41.8719	96.19603	6.56666	0.81663
239.1	41.91187	96.14851	6.57529	0.81655
239.3	41.95175	96.1011	6.58406	0.81646
239.5	41.99151	96.05379	6.59294	0.81638
239.7	42.03153	96.00577	6.60203	0.81629
239.9	42.07143	95.95733	6.61123	0.81621
240.1	42.11146	95.90854	6.62057	0.81612
240.3	42.15143	95.86031	6.62999	0.81604
240.5	42.19146	95.81317	6.63952	0.81595
240.7	42.23147	95.76744	6.64912	0.81587
240.9	42.27138	95.72289	6.65875	0.81578
241.1	42.31115	95.67867	6.66838	0.81569
241.3	42.35098	95.63322	6.67804	0.81561
241.5	42.3909	95.58502	6.68769	0.81552
241.7	42.43055	95.53325	6.69722	0.81544
241.9	42.47025	95.47695	6.70667	0.81535
242.1	42.51	95.41643	6.71601	0.81527
242.3	42.54962	95.35326	6.72517	0.81518
242.5	42.58909	95.28923	6.73415	0.8151
242.7	42.62855	95.22552	6.74299	0.81501
242.9	42.66804	95.16292	6.75172	0.81493
243.1	42.70763	95.10146	6.76036	0.81484
243.3	42.74717	95.04102	6.76893	0.81476
243.5	42.78677	94.98079	6.77746	0.81467
243.7	42.82624	94.92037	6.78596	0.81458
243.9	42.86578	94.85909	6.79445	0.8145
244.1	42.9052	94.79716	6.80292	0.81441
244.3	42.94475	94.73421	6.81139	0.81433
244.5	42.98435	94.67054	6.81982	0.81424
244.7	43.02406	94.60588	6.82816	0.81416
244.9	43.06382	94.54001	6.83638	0.81407
245.1	43.1034	94.47288	6.84438	0.81398
245.3	43.14317	94.40392	6.85223	0.8139
245.5	43.18301	94.33389	6.85989	0.81381
245.7	43.22287	94.26372	6.86733	0.81373
245.9	43.26292	94.19417	6.8746	0.81364
246.1	43.30292	94.12641	6.88169	0.81355
246.3	43.34297	94.06054	6.88865	0.81347
246.5	43.38288	93.99681	6.8955	0.81338
246.7	43.42286	93.93451	6.90234	0.8133
246.9	43.46268	93.87334	6.90917	0.81321
247.1	43.5027	93.81194	6.91609	0.81312
247.3	43.54256	93.74982	6.92308	0.81304
247.5	43.58222	93.6861	6.93013	0.81295
247.7	43.62189	93.61981	6.93729	0.81287
247.9	43.66149	93.55085	6.94452	0.81278
248.1	43.70134	93.47891	6.95184	0.81269
248.3	43.74105	93.40502	6.95912	0.81261
248.5	43.78089	93.32911	6.96636	0.81252
248.7	43.8206	93.2516	6.97346	0.81244
248.9	43.86032	93.17168	6.98039	0.81235
249.1	43.90011	93.08856	6.98717	0.81226
249.3	43.93984	93.00179	6.99376	0.81218
249.5	43.97957	92.91103	7.00021	0.81209
249.7	44.01958	92.81625	7.00661	0.812
249.9	44.05975	92.71882	7.01299	0.81192
250.1	44.0996	92.62129	7.01934	0.81183
250.3	44.13961	92.52347	7.02579	0.81174
250.5	44.17915	92.42703	7.03228	0.81166
250.7	44.2192	92.32921	7.03899	0.81157
250.9	44.25893	92.23097	7.04579	0.81148
251.1	44.29905	92.1295	7.05277	0.8114
251.3	44.33906	92.02525	7.05981	0.81131
251.5	44.3792	91.91745	7.06691	0.81122
251.7	44.41935	91.80694	7.07398	0.81114
251.9	44.45912	91.69565	7.08091	0.81105
252.1	44.49882	91.58332	7.08772	0.81096
252.3	44.53837	91.47028	7.09434	0.81088
252.5	44.57836	91.35426	7.10085	0.81079
252.7	44.61805	91.23656	7.1071	0.8107
252.9	44.65801	91.11481	7.11317	0.81062
253.1	44.69781	90.99011	7.11901	0.81053
253.3	44.73761	90.86231	7.12464	0.81044
253.5	44.77715	90.73273	7.13005	0.81036
253.7	44.81674	90.60076	7.1353	0.81027
253.9	44.85637	90.4665	7.14043	0.81018
254.1	44.89633	90.32896	7.14546	0.81009
254.3	44.93626	90.18945	7.15037	0.81001
254.5	44.9761	90.04848	7.15514	0.80992
254.7	45.01594	89.90629	7.15978	0.80983
254.9	45.05591	89.76295	7.16428	0.80975
255.1	45.09573	89.61986	7.16856	0.80966
255.3	45.13565	89.47634	7.17263	0.80957
255.5	45.17565	89.33284	7.17645	0.80948
255.7	45.21558	89.19036	7.17995	0.8094
255.9	45.25542	89.04925	7.18314	0.80931
256.1	45.29521	88.90919	7.186	0.80922
256.3	45.3349	88.76989	7.18852	0.80913
256.5	45.37476	88.62961	7.19071	0.80905
256.7	45.41455	88.4885	7.19259	0.80896
256.9	45.45454	88.34495	7.19416	0.80887
257.1	45.49448	88.19926	7.19546	0.80879
257.3	45.53465	88.05005	7.19651	0.8087
257.5	45.57455	87.89907	7.19734	0.80861
257.7	45.61457	87.74481	7.198	0.80852
257.9	45.65453	87.58839	7.19851	0.80843
258.1	45.69445	87.4301	7.19893	0.80835
258.3	45.73459	87.26938	7.19929	0.80826
258.5	45.77478	87.10701	7.19959	0.80817
258.7	45.81498	86.94333	7.19985	0.80808
258.9	45.85488	86.77954	7.20006	0.808
259.1	45.89476	86.61418	7.2002	0.80791
259.3	45.93443	86.44769	7.20021	0.80782
259.5	45.97438	86.27754	7.20006	0.80773
259.7	46.0142	86.10509	7.19966	0.80765
259.9	46.05425	85.92877	7.19897	0.80756
260.1	46.09414	85.75033	7.19792	0.80747
260.3	46.13388	85.57	7.19649	0.80738
260.5	46.17371	85.38685	7.19463	0.80729
260.7	46.21347	85.20175	7.19232	0.80721
260.9	46.25347	85.01346	7.18955	0.80712
261.1	46.29343	84.82386	7.18635	0.80703
261.3	46.33339	84.63334	7.18274	0.80694
261.5	46.37323	84.44311	7.17875	0.80685
261.7	46.41336	84.25147	7.17437	0.80677
261.9	46.4533	84.0603	7.16968	0.80668
262.1	46.49355	83.86625	7.16462	0.80659
262.3	46.53366	83.67031	7.15927	0.8065
262.5	46.57384	83.4702	7.15358	0.80641
262.7	46.61379	83.26646	7.14758	0.80632
262.9	46.65378	83.05731	7.14125	0.80624
263.1	46.69372	82.84331	7.13456	0.80615
263.3	46.73377	82.62441	7.12748	0.80606
263.5	46.77385	82.40196	7.12001	0.80597
263.7	46.81386	82.1774	7.11213	0.80588
263.9	46.8539	81.95049	7.10385	0.80579
264.1	46.89389	81.72115	7.09517	0.80571
264.3	46.93386	81.48742	7.08609	0.80562
264.5	46.97365	81.24779	7.07668	0.80553
264.7	47.01372	80.99652	7.06682	0.80544
264.9	47.05364	80.73354	7.05665	0.80535
265.1	47.09359	80.45635	7.04616	0.80526
265.3	47.13342	80.1665	7.03541	0.80518
265.5	47.17331	79.86537	7.02439	0.80509
265.7	47.21331	79.55746	7.01314	0.805
265.9	47.2532	79.25025	7.00173	0.80491
266.1	47.29313	78.94842	6.99015	0.80482
266.3	47.33315	78.65634	6.9784	0.80473
266.5	47.37335	78.37641	6.96645	0.80464
266.7	47.41351	78.11042	6.95436	0.80455
266.9	47.45388	77.85485	6.94204	0.80447
267.1	47.4941	77.60787	6.92958	0.80438
267.3	47.53456	77.3615	6.91683	0.80429
267.5	47.57492	77.11224	6.90386	0.8042
267.7	47.61505	76.85595	6.89072	0.80411
267.9	47.65554	76.58535	6.8772	0.80402
268.1	47.69593	76.30161	6.86343	0.80393
268.3	47.73625	76.00473	6.84939	0.80384
268.5	47.77637	75.69798	6.8351	0.80375
268.7	47.81646	75.38404	6.82048	0.80367
268.9	47.85649	75.06825	6.80552	0.80358
269.1	47.89668	74.75424	6.79011	0.80349
269.3	47.93692	74.44702	6.77424	0.8034
269.5	47.97722	74.1486	6.75787	0.80331
269.7	48.01744	73.85892	6.74103	0.80322
269.9	48.05718	73.57805	6.72386	0.80313
270.1	48.09704	73.29759	6.70607	0.80304
270.3	48.13695	73.01377	6.68767	0.80295
270.5	48.17692	72.72286	6.66859	0.80286
270.7	48.21701	72.42137	6.64878	0.80277
270.9	48.25696	72.10953	6.62832	0.80268
271.1	48.29695	71.78585	6.60711	0.80259
271.3	48.33689	71.45268	6.58516	0.80251
271.5	48.37671	71.11369	6.56252	0.80242
271.7	48.4166	70.77103	6.5391	0.80233
271.9	48.45678	70.4263	6.51476	0.80224
272.1	48.49702	70.08416	6.48966	0.80215
272.3	48.53736	69.74644	6.46379	0.80206
272.5	48.57739	69.41752	6.43745	0.80197
272.7	48.61755	69.09386	6.41034	0.80188
272.9	48.65779	68.77507	6.38245	0.80179
273.1	48.69797	68.46035	6.35381	0.8017
273.3	48.73798	68.14837	6.32442	0.80161
273.5	48.77818	67.83418	6.29389	0.80152
273.7	48.81833	67.51815	6.26226	0.80143
273.9	48.85841	67.19926	6.22935	0.80134
274.1	48.89868	66.87522	6.1948	0.80125
274.3	48.9388	66.54869	6.15871	0.80116
274.5	48.97927	66.21635	6.12046	0.80107
274.7	49.01956	65.88354	6.08042	0.80098
274.9	49.06004	65.54873	6.03811	0.80089
275.1	49.10063	65.21342	5.99351	0.8008
275.3	49.14102	64.88072	5.94696	0.80071
275.5	49.18143	64.54856	5.89822	0.80062
275.7	49.22211	64.21438	5.84704	0.80053
275.9	49.26273	63.88008	5.79393	0.80044
276.1	49.30332	63.54474	5.73901	0.80035
276.3	49.34398	63.20728	5.68237	0.80026
276.5	49.38469	62.86779	5.62426	0.80017
276.7	49.42544	62.52682	5.56498	0.80008
276.9	49.46594	62.1877	5.50527	0.79999
277.1	49.50623	61.85126	5.44537	0.7999
277.3	49.54694	61.51332	5.38462	0.79981
277.5	49.58771	61.17784	5.32388	0.79972
277.7	49.62816	60.84801	5.26397	0.79963
277.9	49.66855	60.52079	5.20472	0.79954
278.1	49.7089	60.19464	5.14634	0.79945
278.3	49.74924	59.86767	5.08899	0.79936
278.5	49.78957	59.53883	5.03291	0.79927
278.7	49.8297	59.20949	4.97862	0.79918
278.9	49.87	58.87731	4.92587	0.79909
279.1	49.91028	58.54546	4.87525	0.799
279.3	49.95054	58.21576	4.82715	0.79891
279.5	49.99076	57.89003	4.78202	0.79882
279.7	50.03102	57.56834	4.74025	0.79873
279.9	50.07125	57.25111	4.70244	0.79864
280.1	50.11131	56.9383	4.66921	0.79855
280.3	50.15133	56.62727	4.64096	0.79846
280.5	50.19155	56.31423	4.61802	0.79837
280.7	50.23171	55.99999	4.60101	0.79828
280.9	50.27187	55.68402	4.59025	0.79819
281.1	50.31209	55.36724	4.58598	0.79809
281.3	50.35199	55.05587	4.58831	0.798
281.5	50.39191	54.75126	4.59722	0.79791
281.7	50.43188	54.45763	4.6126	0.79782
281.9	50.4717	54.17931	4.63408	0.79773
282.1	50.51175	53.91432	4.66153	0.79764
282.3	50.55175	53.66352	4.69431	0.79755
282.5	50.59154	53.4253	4.73168	0.79746
282.7	50.63116	53.19667	4.77295	0.79737
282.9	50.67089	52.97345	4.81777	0.79728
283.1	50.71052	52.75459	4.8652	0.79719
283.3	50.75042	52.5358	4.91501	0.7971
283.5	50.79029	52.31673	4.96622	0.797
283.7	50.83004	52.09604	5.01808	0.79691
283.9	50.8699	51.87069	5.07039	0.79682
284.1	50.90974	51.63967	5.12251	0.79673
284.3	50.94944	51.40193	5.17388	0.79664
284.5	50.98902	51.15525	5.22422	0.79655
284.7	51.02865	50.89644	5.27346	0.79646
284.9	51.06809	50.62554	5.32109	0.79637
285.1	51.1077	50.34021	5.36733	0.79628
285.3	51.1473	50.04371	5.41177	0.79619
285.5	51.18686	49.74064	5.45422	0.79609
285.7	51.22621	49.4384	5.49437	0.796
285.9	51.26559	49.14137	5.53237	0.79591
286.1	51.30501	48.85473	5.56811	0.79582
286.3	51.34463	48.58119	5.60165	0.79573
286.5	51.38438	48.32274	5.63288	0.79564
286.7	51.42415	48.0795	5.6617	0.79555
286.9	51.46399	47.84866	5.68816	0.79545
287.1	51.50382	47.62682	5.71228	0.79536
287.3	51.54329	47.41156	5.73395	0.79527
287.5	51.58289	47.1965	5.75355	0.79518
287.7	51.62268	46.97863	5.77117	0.79509
287.9	51.66245	46.75758	5.78678	0.795
288.1	51.70226	46.53246	5.80051	0.79491
288.3	51.74214	46.30282	5.81245	0.79481
288.5	51.78167	46.07074	5.82262	0.79472
288.7	51.82136	45.83205	5.83127	0.79463
288.9	51.86102	45.58588	5.83849	0.79454
289.1	51.90075	45.32891	5.84444	0.79445
289.3	51.94059	45.0588	5.84927	0.79436
289.5	51.98057	44.77471	5.85316	0.79426
289.7	52.02032	44.48126	5.85628	0.79417
289.9	52.05996	44.18217	5.8588	0.79408
290.1	52.09985	43.88028	5.86093	0.79399
290.3	52.13972	43.58341	5.86279	0.7939
290.5	52.17973	43.29461	5.86454	0.79381
290.7	52.21979	43.01737	5.86627	0.79371
290.9	52.25974	42.75342	5.86809	0.79362
291.1	52.29955	42.50271	5.87004	0.79353
291.3	52.33943	42.26273	5.8722	0.79344
291.5	52.37942	42.03188	5.8746	0.79335
291.7	52.41962	41.80797	5.87726	0.79325
291.9	52.45984	41.59009	5.88021	0.79316
292.1	52.50017	41.37538	5.88348	0.79307
292.3	52.54033	41.16256	5.88707	0.79298
292.5	52.58033	40.94883	5.89101	0.79289
292.7	52.62043	40.73007	5.89535	0.79279
292.9	52.66062	40.50413	5.90008	0.7927
293.1	52.70083	40.26961	5.90524	0.79261
293.3	52.74097	40.02639	5.91086	0.79252
293.5	52.78117	39.77359	5.91697	0.79243
293.7	52.8212	39.51366	5.92351	0.79233
293.9	52.86085	39.24948	5.93044	0.79224
294.1	52.90043	38.98131	5.93776	0.79215
294.3	52.94002	38.71087	5.94547	0.79206
294.5	52.97951	38.44122	5.95352	0.79196
294.7	53.01923	38.17201	5.96196	0.79187
294.9	53.05863	37.90856	5.97069	0.79178
295.1	53.09748	37.653	5.97966	0.79169
295.3	53.13573	37.40543	5.98888	0.79159
295.5	53.17396	37.16188	5.99856	0.7915
295.7	53.212	36.92292	6.00878	0.79141
295.9	53.25009	36.68701	6.01966	0.79132
296.1	53.2884	36.45347	6.03133	0.79123
296.3	53.32681	36.22371	6.0439	0.79113
296.5	53.3651	35.99922	6.05731	0.79104
296.7	53.40349	35.77841	6.07157	0.79095
296.9	53.44164	35.56165	6.08647	0.79085
297.1	53.48007	35.344	6.1021	0.79076
297.3	53.51936	35.11955	6.11857	0.79067
297.5	53.55908	34.88816	6.13553	0.79058
297.7	53.59917	34.6474	6.15279	0.79048
297.9	53.63968	34.39447	6.17027	0.79039
298.1	53.68062	34.12675	6.18777	0.7903
298.3	53.721	33.84943	6.20466	0.79021
298.5	53.76098	33.56194	6.22088	0.79011
298.7	53.80127	33.2614	6.23651	0.79002
298.9	53.84193	32.95122	6.25135	0.78993
299.1	53.88292	32.63626	6.26504	0.78983
299.3	53.92415	32.32204	6.27712	0.78974
299.5	53.96531	32.01485	6.28709	0.78965
299.7	54.00617	31.71965	6.29448	0.78956
299.9	54.04636	31.4411	6.29884	0.78946
300.1	54.08631	31.1777	6.29993	0.78937
300.3	54.12658	30.92606	6.29741	0.78928
300.5	54.16764	30.68261	6.29074	0.78918
300.7	54.20889	30.44858	6.27957	0.78909
300.9	54.24976	30.22355	6.2638	0.789
301.1	54.29014	30.00474	6.24339	0.7889
301.3	54.33044	29.78733	6.21802	0.78881
301.5	54.37106	29.56752	6.18721	0.78872
301.7	54.41177	29.34563	6.15097	0.78863
301.9	54.45285	29.11954	6.10889	0.78853
302.1	54.49402	28.89048	6.06114	0.78844
302.3	54.53533	28.65818	6.00767	0.78835
302.5	54.5764	28.42532	5.94922	0.78825
302.7	54.6172	28.19326	5.88612	0.78816
302.9	54.65847	27.95977	5.81749	0.78807
303.1	54.70005	27.7281	5.7439	0.78797
303.3	54.74153	27.50246	5.66657	0.78788
303.5	54.78286	27.28386	5.58605	0.78779
303.7	54.82396	27.07275	5.50313	0.78769
303.9	54.86524	26.86679	5.41754	0.7876
304.1	54.90673	26.66586	5.32978	0.78751
304.3	54.94822	26.47124	5.24081	0.78741
304.5	54.98974	26.28284	5.15119	0.78732
304.7	55.0311	26.10145	5.06192	0.78722
304.9	55.07248	25.9259	4.97304	0.78713
305.1	55.11397	25.75583	4.88481	0.78704
305.3	55.15547	25.59188	4.7978	0.78694
305.5	55.19691	25.4345	4.71248	0.78685
305.7	55.2388	25.28201	4.62812	0.78676
305.9	55.2804	25.13692	4.54639	0.78666
306.1	55.32198	24.99795	4.46684	0.78657
306.3	55.3633	24.86584	4.39005	0.78648
306.5	55.40448	24.74038	4.3158	0.78638
306.7	55.44599	24.62037	4.24326	0.78629
306.9	55.48724	24.50736	4.17348	0.78619
307.1	55.5284	24.39978	4.10614	0.7861
307.3	55.5695	24.29606	4.04109	0.78601
307.5	55.6107	24.1943	3.97812	0.78591
307.7	55.65157	24.09453	3.91777	0.78582
307.9	55.69278	23.99492	3.85906	0.78573
308.1	55.73375	23.89696	3.80278	0.78563
308.3	55.77485	23.79981	3.74837	0.78554
308.5	55.81613	23.70356	3.69575	0.78544
308.7	55.85713	23.60943	3.64546	0.78535
308.9	55.898	23.51751	3.59724	0.78526
309.1	55.93904	23.42781	3.55069	0.78516
309.3	55.98003	23.34143	3.50595	0.78507
309.5	56.02072	23.25926	3.46321	0.78497
309.7	56.06151	23.18065	3.42192	0.78488
309.9	56.10213	23.10633	3.38226	0.78478
310.1	56.14269	23.03613	3.34398	0.78469
310.3	56.18334	22.96977	3.30685	0.7846
310.5	56.22383	22.90726	3.27104	0.7845
310.7	56.26429	22.84743	3.23637	0.78441
310.9	56.30471	22.78915	3.20284	0.78431
311.1	56.34521	22.73098	3.17034	0.78422
311.3	56.38576	22.67211	3.13895	0.78413
311.5	56.42605	22.61286	3.10893	0.78403
311.7	56.4665	22.55295	3.08003	0.78394
311.9	56.50695	22.49322	3.05241	0.78384
312.1	56.54738	22.43404	3.02609	0.78375
312.3	56.58764	22.37555	3.00116	0.78365
312.5	56.62776	22.31747	2.97758	0.78356
312.7	56.66816	22.25884	2.95504	0.78346
312.9	56.7083	22.20025	2.93375	0.78337
313.1	56.74841	22.14114	2.9135	0.78328
313.3	56.78852	22.08126	2.89417	0.78318
313.5	56.82857	22.02051	2.87569	0.78309
313.7	56.86869	21.9588	2.85792	0.78299
313.9	56.90896	21.89645	2.84073	0.7829
314.1	56.94905	21.83448	2.82421	0.7828
314.3	56.9891	21.77316	2.80822	0.78271
314.5	57.02951	21.71208	2.79256	0.78261
314.7	57.06962	21.65212	2.77744	0.78252
314.9	57.1099	21.59232	2.76262	0.78242
315.1	57.15021	21.53281	2.74813	0.78233
315.3	57.19023	21.47438	2.73402	0.78223
315.5	57.23028	21.41748	2.72016	0.78214
315.7	57.27025	21.36332	2.70654	0.78204
315.9	57.31039	21.31263	2.69308	0.78195
316.1	57.35041	21.26602	2.67986	0.78186
316.3	57.39056	21.22237	2.66681	0.78176
316.5	57.43061	21.18043	2.65404	0.78167
316.7	57.47071	21.1385	2.64153	0.78157
316.9	57.51083	21.09568	2.62934	0.78148
317.1	57.55101	21.05187	2.6175	0.78138
317.3	57.59115	21.00786	2.60612	0.78129
317.5	57.63135	20.96424	2.59522	0.78119
317.7	57.6718	20.92095	2.58479	0.7811
317.9	57.71195	20.87824	2.57501	0.781
318.1	57.75208	20.83533	2.56582	0.78091
318.3	57.79203	20.79221	2.55724	0.78081
318.5	57.83194	20.74926	2.54925	0.78072
318.7	57.87184	20.7072	2.54178	0.78062
318.9	57.91179	20.66689	2.53478	0.78052
319.1	57.95173	20.62907	2.52818	0.78043
319.3	57.99164	20.59396	2.52194	0.78033
319.5	58.03136	20.56159	2.51602	0.78024
319.7	58.07107	20.53163	2.51031	0.78014
319.9	58.11104	20.50336	2.50471	0.78005
320.1	58.1509	20.47626	2.49923	0.77995
320.3	58.19064	20.44934	2.49382	0.77986
320.5	58.23061	20.42132	2.48839	0.77976
320.7	58.27048	20.39185	2.48296	0.77967
320.9	58.31019	20.36144	2.47752	0.77957
321.1	58.35	20.33117	2.47204	0.77948
321.3	58.38985	20.30273	2.46653	0.77938
321.5	58.42957	20.27725	2.46108	0.77929
321.7	58.46948	20.25438	2.45566	0.77919
321.9	58.50925	20.23322	2.4504	0.77909
322.1	58.54905	20.21227	2.44534	0.779
322.3	58.58901	20.19057	2.44055	0.7789
322.5	58.62883	20.16828	2.43615	0.77881
322.7	58.66882	20.1457	2.43216	0.77871
322.9	58.70883	20.12361	2.42863	0.77862
323.1	58.74882	20.10223	2.42562	0.77852
323.3	58.7889	20.08161	2.42311	0.77843
323.5	58.82912	20.0616	2.42111	0.77833
323.7	58.86911	20.04218	2.41961	0.77823
323.9	58.90902	20.02296	2.41855	0.77814
324.1	58.94885	20.00359	2.4179	0.77804
324.3	58.98863	19.98327	2.41763	0.77795
324.5	59.02852	19.96095	2.4177	0.77785
324.7	59.06835	19.93587	2.41806	0.77776
324.9	59.10809	19.9077	2.41868	0.77766
325.1	59.14796	19.87682	2.4195	0.77756
325.3	59.1877	19.84505	2.42049	0.77747
325.5	59.22734	19.81464	2.42158	0.77737
325.7	59.26702	19.78744	2.42272	0.77728
325.9	59.3067	19.76436	2.42384	0.77718
326.1	59.34644	19.7448	2.42487	0.77708
326.3	59.38617	19.72742	2.42573	0.77699
326.5	59.42603	19.71069	2.4264	0.77689
326.7	59.4659	19.69374	2.42681	0.7768
326.9	59.50567	19.67634	2.42693	0.7767
327.1	59.54543	19.65855	2.42679	0.7766
327.3	59.58524	19.6404	2.42639	0.77651
327.5	59.62503	19.62184	2.42577	0.77641
327.7	59.66482	19.60295	2.42496	0.77632
327.9	59.7048	19.58372	2.42401	0.77622
328.1	59.74475	19.56443	2.42298	0.77612
328.3	59.78468	19.54521	2.42188	0.77603
328.5	59.8245	19.52628	2.42076	0.77593
328.7	59.86436	19.50745	2.41962	0.77583
328.9	59.90406	19.48862	2.41847	0.77574
329.1	59.94416	19.46908	2.4173	0.77564
329.3	59.98397	19.44845	2.41614	0.77555
329.5	60.02398	19.42573	2.41497	0.77545
329.7	60.06384	19.40055	2.41383	0.77535
329.9	60.10384	19.37271	2.41276	0.77526
330.1	60.14379	19.34328	2.41183	0.77516
330.3	60.18369	19.31422	2.41112	0.77506
330.5	60.22372	19.28784	2.41073	0.77497
330.7	60.2636	19.26637	2.41074	0.77487
330.9	60.3037	19.25041	2.41122	0.77477
331.1	60.34372	19.23928	2.41218	0.77468
331.3	60.38368	19.23096	2.41362	0.77458
331.5	60.42372	19.22309	2.41551	0.77449
331.7	60.4636	19.21397	2.41773	0.77439
331.9	60.50364	19.20285	2.42017	0.77429
332.1	60.5435	19.19032	2.42267	0.7742
332.3	60.58351	19.17738	2.42514	0.7741
332.5	60.62342	19.1653	2.42745	0.774
332.7	60.66323	19.15451	2.42954	0.77391
332.9	60.70297	19.1445	2.4314	0.77381
333.1	60.74272	19.13421	2.43304	0.77371
333.3	60.78253	19.12276	2.43453	0.77362
333.5	60.82245	19.11011	2.43593	0.77352
333.7	60.86259	19.097	2.4373	0.77342
333.9	60.90241	19.08486	2.43867	0.77333
334.1	60.94217	19.0744	2.44008	0.77323
334.3	60.98184	19.06548	2.44151	0.77313
334.5	61.02174	19.05706	2.44294	0.77303
334.7	61.06174	19.0478	2.44431	0.77294
334.9	61.10178	19.03668	2.44558	0.77284
335.1	61.14168	19.02357	2.44668	0.77274
335.3	61.18175	19.00891	2.4476	0.77265
335.5	61.22144	18.99368	2.44831	0.77255
335.7	61.26093	18.97817	2.44884	0.77245
335.9	61.30061	18.96218	2.44925	0.77236
336.1	61.34036	18.94538	2.44957	0.77226
336.3	61.38012	18.92752	2.44987	0.77216
336.5	61.41998	18.90842	2.45018	0.77206
336.7	61.45976	18.8881	2.45053	0.77197
336.9	61.49941	18.86647	2.45093	0.77187
337.1	61.53931	18.84337	2.45138	0.77177
337.3	61.57915	18.81957	2.45186	0.77168
337.5	61.619	18.79636	2.45235	0.77158
337.7	61.6589	18.77566	2.4528	0.77148
337.9	61.69878	18.75955	2.45321	0.77138
338.1	61.73878	18.74952	2.45354	0.77129
338.3	61.77885	18.74612	2.4538	0.77119
338.5	61.81879	18.74844	2.45401	0.77109
338.7	61.85868	18.7542	2.45419	0.771
338.9	61.8986	18.76031	2.45435	0.7709
339.1	61.9387	18.7638	2.45451	0.7708
339.3	61.97861	18.7628	2.45469	0.7707
339.5	62.01856	18.75739	2.45486	0.77061
339.7	62.05864	18.74909	2.45504	0.77051
339.9	62.09877	18.74016	2.45518	0.77041
340.1	62.13889	18.73242	2.45526	0.77031
340.3	62.17877	18.72665	2.45527	0.77022
340.5	62.21892	18.72249	2.45519	0.77012
340.7	62.25897	18.7189	2.45503	0.77002
340.9	62.29898	18.71462	2.45478	0.76992
341.1	62.33903	18.70841	2.45448	0.76983
341.3	62.37906	18.69964	2.45415	0.76973
341.5	62.41915	18.68845	2.45381	0.76963
341.7	62.45908	18.67595	2.4535	0.76953
341.9	62.49897	18.66375	2.45323	0.76944
342.1	62.53891	18.65332	2.45301	0.76934
342.3	62.57908	18.64551	2.45284	0.76924
342.5	62.61894	18.64035	2.45273	0.76914
342.7	62.65881	18.63708	2.45266	0.76905
342.9	62.69867	18.63462	2.45266	0.76895
343.1	62.73883	18.63174	2.45274	0.76885
343.3	62.77873	18.62734	2.45292	0.76875
343.5	62.81881	18.6205	2.45321	0.76865
343.7	62.85875	18.61095	2.45364	0.76856
343.9	62.89865	18.59922	2.45422	0.76846
344.1	62.93866	18.5866	2.45497	0.76836
344.3	62.97847	18.57485	2.45587	0.76826
344.5	63.01837	18.56523	2.45691	0.76816
344.7	63.05853	18.5582	2.45807	0.76807
344.9	63.09859	18.55351	2.45932	0.76797
345.1	63.1384	18.55017	2.46061	0.76787
345.3	63.17823	18.54685	2.4619	0.76777
345.5	63.21806	18.54227	2.46316	0.76768
345.7	63.25802	18.53539	2.46436	0.76758
345.9	63.29809	18.52584	2.46545	0.76748
346.1	63.33814	18.51409	2.46642	0.76738
346.3	63.37807	18.5015	2.46722	0.76728
346.5	63.4182	18.48963	2.46784	0.76718
346.7	63.45835	18.4798	2.46827	0.76709
346.9	63.49824	18.47252	2.46848	0.76699
347.1	63.53813	18.46722	2.46845	0.76689
347.3	63.5782	18.46266	2.4682	0.76679
347.5	63.61832	18.45739	2.46774	0.76669
347.7	63.65831	18.4502	2.46711	0.7666
347.9	63.6982	18.44054	2.46633	0.7665
348.1	63.73839	18.42871	2.46548	0.7664
348.3	63.77838	18.41596	2.46461	0.7663
348.5	63.81848	18.40369	2.46383	0.7662
348.7	63.85844	18.393	2.46319	0.7661
348.9	63.89848	18.38389	2.46278	0.76601
349.1	63.93855	18.37545	2.46263	0.76591
349.3	63.97875	18.36634	2.46277	0.76581
349.5	64.01881	18.35568	2.46322	0.76571
349.7	64.05868	18.34351	2.46393	0.76561
349.9	64.09881	18.3307	2.46488	0.76551
350.1	64.13862	18.31895	2.46597	0.76542
350.3	64.17839	18.30937	2.4671	0.76532
350.5	64.21811	18.30255	2.4682	0.76522
350.7	64.25789	18.29821	2.46916	0.76512
350.9	64.29755	18.29548	2.46989	0.76502
351.1	64.33751	18.29322	2.47033	0.76492
351.3	64.37764	18.29004	2.47043	0.76482
351.5	64.41765	18.28435	2.47016	0.76473
351.7	64.45783	18.27443	2.46954	0.76463
351.9	64.49788	18.2591	2.46863	0.76453
352.1	64.53779	18.23845	2.46751	0.76443
352.3	64.57781	18.21404	2.46627	0.76433
352.5	64.61813	18.18877	2.46502	0.76423
352.7	64.65835	18.16622	2.46388	0.76413
352.9	64.69856	18.14866	2.46297	0.76403
353.1	64.73861	18.13679	2.46238	0.76394
353.3	64.77872	18.12975	2.46216	0.76384
353.5	64.81879	18.12612	2.46236	0.76374
353.7	64.85883	18.12449	2.46295	0.76364
353.9	64.89896	18.12385	2.46389	0.76354
354.1	64.93923	18.12367	2.4651	0.76344
354.3	64.97926	18.12367	2.46645	0.76334
354.5	65.01924	18.12367	2.46785	0.76324
354.7	65.05918	18.12367	2.46918	0.76315
354.9	65.09917	18.12363	2.47032	0.76305
355.1	65.13928	18.1234	2.47121	0.76295
355.3	65.17921	18.1228	2.47178	0.76285
355.5	65.21905	18.12141	2.47199	0.76275
355.7	65.25892	18.11859	2.47185	0.76265
355.9	65.2988	18.11361	2.47138	0.76255
356.1	65.33865	18.10592	2.47064	0.76245
356.3	65.3786	18.09554	2.46968	0.76235
356.5	65.4187	18.08329	2.46857	0.76225
356.7	65.45857	18.0708	2.46741	0.76216
356.9	65.49853	18.05962	2.46625	0.76206
357.1	65.53846	18.0509	2.46515	0.76196
357.3	65.57834	18.04497	2.46415	0.76186
357.5	65.61827	18.04145	2.46328	0.76176
357.7	65.65817	18.03963	2.46256	0.76166
357.9	65.69804	18.0388	2.46197	0.76156
358.1	65.73783	18.03848	2.46152	0.76146
358.3	65.77773	18.03839	2.46116	0.76136
358.5	65.81737	18.03838	2.46088	0.76126
358.7	65.85723	18.03837	2.46065	0.76116
358.9	65.89706	18.03823	2.46043	0.76106
359.1	65.93693	18.03782	2.46022	0.76096
359.3	65.97691	18.0368	2.45999	0.76086
359.5	66.01697	18.0346	2.45975	0.76077
359.7	66.05706	18.0305	2.45949	0.76067
359.9	66.09702	18.02385	2.45923	0.76057
360.1	66.13713	18.01437	2.45895	0.76047
360.3	66.1774	18.00259	2.45866	0.76037
360.5	66.21757	17.98993	2.45836	0.76027
360.7	66.25791	17.97799	2.45804	0.76017
360.9	66.29812	17.96828	2.45768	0.76007
361.1	66.3383	17.96137	2.45724	0.75997
361.3	66.37838	17.9571	2.45669	0.75987
361.5	66.41835	17.95479	2.45602	0.75977
361.7	66.45853	17.9537	2.45517	0.75967
361.9	66.49858	17.95326	2.45414	0.75957
362.1	66.53864	17.9531	2.45292	0.75947
362.3	66.57885	17.95309	2.4515	0.75937
362.5	66.61895	17.95305	2.44991	0.75927
362.7	66.6591	17.95283	2.44819	0.75917
362.9	66.6992	17.95223	2.4464	0.75907
363.1	66.73934	17.95082	2.44458	0.75897
363.3	66.77955	17.94796	2.44281	0.75887
363.5	66.81975	17.94288	2.44115	0.75877
363.7	66.85994	17.93505	2.43966	0.75867
363.9	66.9001	17.92453	2.43837	0.75857
364.1	66.94033	17.91219	2.43732	0.75847
364.3	66.98031	17.8997	2.43651	0.75837
364.5	67.02043	17.88856	2.43591	0.75827
364.7	67.06047	17.87995	2.43549	0.75817
364.9	67.10055	17.87414	2.4352	0.75807
365.1	67.1404	17.87074	2.43499	0.75797
365.3	67.18057	17.86898	2.43481	0.75787
365.5	67.22045	17.86819	2.43464	0.75777
365.7	67.26042	17.86779	2.43448	0.75767
365.9	67.30022	17.86739	2.43435	0.75757
366.1	67.33999	17.86657	2.43428	0.75747
366.3	67.37993	17.86475	2.43436	0.75737
366.5	67.41974	17.86124	2.43464	0.75727
366.7	67.45957	17.85535	2.4352	0.75717
366.9	67.49946	17.84666	2.43611	0.75707
367.1	67.53932	17.83552	2.43739	0.75697
367.3	67.57934	17.82299	2.43904	0.75687
367.5	67.61922	17.8108	2.44099	0.75677
367.7	67.65906	17.80041	2.44318	0.75667
367.9	67.69899	17.79266	2.44548	0.75657
368.1	67.73897	17.78763	2.44776	0.75647
368.3	67.77875	17.7848	2.44988	0.75637
368.5	67.81869	17.78339	2.45174	0.75627
368.7	67.85855	17.78279	2.45323	0.75617
368.9	67.89841	17.78255	2.45429	0.75607
369.1	67.93812	17.78236	2.45488	0.75597
369.3	67.978	17.78194	2.45501	0.75587
369.5	68.01795	17.78089	2.45468	0.75577
369.7	68.05793	17.77867	2.45394	0.75567
369.9	68.09792	17.77453	2.45284	0.75557
370.1	68.13782	17.76783	2.45144	0.75547
370.3	68.17786	17.75831	2.4498	0.75537
370.5	68.21778	17.74661	2.448	0.75527
370.7	68.25783	17.73398	2.4461	0.75517
370.9	68.29812	17.72207	2.44415	0.75507
371.1	68.33827	17.71238	2.44226	0.75497
371.3	68.37826	17.70551	2.44052	0.75487
371.5	68.41817	17.70126	2.43897	0.75477
371.7	68.45822	17.69894	2.43767	0.75467
371.9	68.49807	17.69785	2.43666	0.75457
372.1	68.53799	17.6974	2.43595	0.75447
372.3	68.57782	17.69725	2.43554	0.75437
372.5	68.61784	17.69723	2.43542	0.75426
372.7	68.65789	17.69723	2.43552	0.75416
372.9	68.69774	17.69723	2.43578	0.75406
373.1	68.73778	17.69723	2.43613	0.75396
373.3	68.77783	17.69723	2.43648	0.75386
373.5	68.81779	17.69723	2.43672	0.75376
373.7	68.85761	17.69723	2.43679	0.75366
373.9	68.8976	17.69723	2.43658	0.75356
374.1	68.93771	17.69723	2.43607	0.75346
374.3	68.97792	17.69723	2.43521	0.75336
374.5	69.01782	17.69723	2.43406	0.75326
374.7	69.05783	17.69715	2.43263	0.75316
374.9	69.09783	17.69684	2.431	0.75306
375.1	69.1377	17.69606	2.42928	0.75296
375.3	69.17763	17.69432	2.42758	0.75285
375.5	69.21756	17.69091	2.426	0.75275
375.7	69.25757	17.68498	2.42463	0.75265
375.9	69.29774	17.67594	2.42352	0.75255
376.1	69.33787	17.66376	2.4227	0.75245
376.3	69.37796	17.649	2.42212	0.75235
376.5	69.41789	17.63262	2.4217	0.75225
376.7	69.45824	17.61525	2.42133	0.75215
376.9	69.4983	17.59788	2.42087	0.75205
377.1	69.53858	17.58094	2.4202	0.75195
377.3	69.57863	17.56545	2.41921	0.75184
377.5	69.61852	17.55227	2.41785	0.75174
377.7	69.65867	17.54192	2.41607	0.75164
377.9	69.6989	17.53437	2.4139	0.75154
378.1	69.73913	17.52888	2.4114	0.75144
378.3	69.77919	17.5238	2.40871	0.75134
378.5	69.81934	17.51703	2.40594	0.75124
378.7	69.85939	17.50651	2.40325	0.75114
378.9	69.89933	17.49086	2.40078	0.75104
379.1	69.93941	17.46992	2.39865	0.75093
379.3	69.97944	17.44542	2.39696	0.75083
379.5	70.01965	17.42026	2.39577	0.75073
379.7	70.06	17.3978	2.39509	0.75063
379.9	70.10017	17.38048	2.39492	0.75053
380.1	70.14032	17.3688	2.39518	0.75043
380.3	70.1805	17.36193	2.39581	0.75033
380.5	70.22059	17.35842	2.3967	0.75023
380.7	70.26052	17.35686	2.39771	0.75012
380.9	70.30058	17.35625	2.39874	0.75002
381.1	70.34051	17.35608	2.39969	0.74992
381.3	70.38071	17.35608	2.40044	0.74982
381.5	70.42065	17.35606	2.40092	0.74972
381.7	70.46071	17.3559	2.40108	0.74962
381.9	70.50058	17.35545	2.40088	0.74952
382.1	70.54047	17.35435	2.40032	0.74941
382.3	70.58042	17.35203	2.3994	0.74931
382.5	70.62041	17.34775	2.39814	0.74921
382.7	70.66045	17.34084	2.39658	0.74911
382.9	70.70066	17.33111	2.39479	0.74901
383.1	70.74104	17.31916	2.39281	0.74891
383.3	70.78119	17.3065	2.39073	0.74881
383.5	70.82147	17.29473	2.38858	0.7487
383.7	70.8617	17.28524	2.38641	0.7486
383.9	70.90191	17.27854	2.38427	0.7485
384.1	70.942	17.27423	2.38221	0.7484
384.3	70.98235	17.2714	2.38026	0.7483
384.5	71.02237	17.26891	2.37849	0.7482
384.7	71.06275	17.26548	2.37695	0.74809
384.9	71.10299	17.26006	2.37571	0.74799
385.1	71.14277	17.25209	2.37482	0.74789
385.3	71.18289	17.24141	2.37432	0.74779
385.5	71.22308	17.22902	2.37424	0.74769
385.7	71.26334	17.21649	2.37457	0.74759
385.9	71.30333	17.20554	2.37529	0.74748
386.1	71.34341	17.19713	2.37631	0.74738
386.3	71.38355	17.19151	2.37754	0.74728
386.5	71.42361	17.18824	2.37887	0.74718
386.7	71.46358	17.18659	2.38018	0.74708
386.9	71.5034	17.18586	2.38134	0.74697
387.1	71.54334	17.18558	2.38228	0.74687
387.3	71.5832	17.1855	2.38294	0.74677
387.5	71.62285	17.1855	2.38326	0.74667
387.7	71.66246	17.1855	2.38324	0.74657
387.9	71.70236	17.1855	2.38288	0.74646
388.1	71.74228	17.1855	2.38219	0.74636
388.3	71.78214	17.1855	2.38118	0.74626
388.5	71.82217	17.1855	2.37988	0.74616
388.7	71.86212	17.1855	2.37836	0.74606
388.9	71.90215	17.1855	2.37664	0.74595
389.1	71.94224	17.1855	2.37476	0.74585
389.3	71.98233	17.1855	2.37278	0.74575
389.5	72.02237	17.18556	2.37078	0.74565
389.7	72.06236	17.18578	2.36882	0.74555
389.9	72.10232	17.18626	2.36699	0.74544
390.1	72.14229	17.18727	2.36534	0.74534
390.3	72.1822	17.1891	2.36396	0.74524
390.5	72.22216	17.19192	2.36286	0.74514
390.7	72.26192	17.19547	2.36207	0.74504
390.9	72.30191	17.19906	2.36157	0.74493
391.1	72.34187	17.20159	2.36132	0.74483
391.3	72.38187	17.20218	2.36126	0.74473
391.5	72.42189	17.2006	2.36132	0.74463
391.7	72.46216	17.1974	2.3614	0.74452
391.9	72.50208	17.19371	2.3614	0.74442
392.1	72.54212	17.19039	2.36125	0.74432
392.3	72.58221	17.1878	2.36088	0.74422
392.5	72.62225	17.18575	2.36026	0.74411
392.7	72.66235	17.18355	2.35938	0.74401
392.9	72.70263	17.1802	2.35827	0.74391
393.1	72.74263	17.17483	2.35699	0.74381
393.3	72.7825	17.16686	2.35564	0.7437
393.5	72.82258	17.15621	2.35432	0.7436
393.7	72.86261	17.14388	2.3531	0.7435
393.9	72.90292	17.13132	2.35207	0.7434
394.1	72.94307	17.12031	2.35128	0.74329
394.3	72.98325	17.11187	2.35077	0.74319
394.5	73.02322	17.10626	2.35051	0.74309
394.7	73.06338	17.10297	2.35047	0.74299
394.9	73.10351	17.1013	2.3506	0.74288
395.1	73.14353	17.10057	2.35083	0.74278
395.3	73.1837	17.10028	2.3511	0.74268
395.5	73.22407	17.10021	2.35136	0.74258
395.7	73.26424	17.10021	2.35158	0.74247
395.9	73.30437	17.10021	2.35176	0.74237
396.1	73.34451	17.10021	2.35189	0.74227
396.3	73.38462	17.10021	2.35199	0.74217
396.5	73.42488	17.10021	2.35208	0.74206
396.7	73.46496	17.10021	2.35218	0.74196
396.9	73.50506	17.10009	2.35229	0.74186
397.1	73.54512	17.09973	2.35241	0.74176
397.3	73.58523	17.09881	2.35253	0.74165
397.5	73.62524	17.0968	2.35261	0.74155
397.7	73.66529	17.09299	2.35261	0.74145
397.9	73.70519	17.0867	2.3525	0.74134
398.1	73.74518	17.0776	2.35223	0.74124
398.3	73.78526	17.06612	2.35179	0.74114
398.5	73.82508	17.05359	2.35116	0.74104
398.7	73.86507	17.04154	2.35034	0.74093
398.9	73.90499	17.03149	2.34937	0.74083
399.1	73.94474	17.02419	2.34829	0.74073
399.3	73.98476	17.01951	2.34712	0.74062
399.5	74.02465	17.01693	2.34593	0.74052
399.7	74.06455	17.01568	2.34475	0.74042
399.9	74.10445	17.01515	2.34361	0.74032
400.1	74.1445	17.01495	2.34254	0.74021
400.3	74.18442	17.01487	2.34157	0.74011
400.5	74.22438	17.01461	2.34071	0.74001
400.7	74.2644	17.01394	2.33995	0.7399
400.9	74.30429	17.0124	2.33929	0.7398
401.1	74.34443	17.00931	2.33872	0.7397
401.3	74.38433	17.00396	2.33825	0.73959
401.5	74.42422	16.99577	2.3379	0.73949
401.7	74.46424	16.98468	2.33766	0.73939
401.9	74.50448	16.97133	2.33755	0.73929
402.1	74.54437	16.95697	2.33758	0.73918
402.3	74.58448	16.94227	2.33776	0.73908
402.5	74.6247	16.92763	2.33812	0.73898
402.7	74.66503	16.91292	2.33863	0.73887
402.9	74.70535	16.89816	2.33931	0.73877
403.1	74.74564	16.88387	2.34013	0.73867
403.3	74.78598	16.87104	2.34108	0.73856
403.5	74.82641	16.8606	2.34214	0.73846
403.7	74.86677	16.85298	2.34326	0.73836
403.9	74.90693	16.8477	2.34441	0.73825
404.1	74.94714	16.84356	2.34555	0.73815
404.3	74.98727	16.83913	2.34666	0.73805
404.5	75.02745	16.83306	2.34772	0.73794
404.7	75.06746	16.82455	2.34871	0.73784
404.9	75.10753	16.81361	2.34962	0.73774
405.1	75.14739	16.80121	2.35048	0.73763
405.3	75.18748	16.78882	2.35133	0.73753
405.5	75.22736	16.77813	2.3522	0.73743
405.7	75.26736	16.77002	2.35313	0.73732
405.9	75.30716	16.76469	2.35418	0.73722
406.1	75.34716	16.76153	2.3554	0.73712
406.3	75.38716	16.75971	2.35681	0.73701
406.5	75.42725	16.75831	2.35845	0.73691
406.7	75.46702	16.75644	2.36028	0.73681
406.9	75.50678	16.7532	2.36231	0.7367
407.1	75.54662	16.74771	2.36449	0.7366
407.3	75.58644	16.73948	2.36678	0.73649
407.5	75.62631	16.72868	2.36912	0.73639
407.7	75.66619	16.7163	2.37141	0.73629
407.9	75.7063	16.70388	2.37357	0.73618
408.1	75.74621	16.69318	2.37549	0.73608
408.3	75.78599	16.68529	2.37709	0.73598
408.5	75.82599	16.68055	2.37833	0.73587
408.7	75.86601	16.679	2.37915	0.73577
408.9	75.90624	16.6806	2.37949	0.73567
409.1	75.94635	16.6854	2.37935	0.73556
409.3	75.98646	16.69342	2.37877	0.73546
409.5	76.02659	16.70424	2.37781	0.73535
409.7	76.06663	16.71667	2.37655	0.73525
409.9	76.10675	16.72909	2.37511	0.73515
410.1	76.1468	16.73986	2.37359	0.73504
410.3	76.18692	16.74803	2.37212	0.73494
410.5	76.22695	16.75341	2.37083	0.73484
410.7	76.26687	16.75638	2.36979	0.73473
410.9	76.30689	16.75755	2.36904	0.73463
411.1	76.3469	16.75728	2.36862	0.73452
411.3	76.38695	16.75547	2.36852	0.73442
411.5	76.42693	16.75163	2.3687	0.73432
411.7	76.46695	16.74521	2.36908	0.73421
411.9	76.50706	16.73596	2.3696	0.73411
412.1	76.5472	16.72437	2.37018	0.734
412.3	76.5873	16.71174	2.37075	0.7339
412.5	76.62744	16.69972	2.37126	0.7338
412.7	76.66762	16.68977	2.37169	0.73369
412.9	76.70786	16.68258	2.37203	0.73359
413.1	76.74807	16.67805	2.3723	0.73348
413.3	76.7883	16.67539	2.37253	0.73338
413.5	76.82846	16.67367	2.37274	0.73328
413.7	76.86867	16.67189	2.37296	0.73317
413.9	76.90869	16.66905	2.37318	0.73307
414.1	76.94862	16.66426	2.37341	0.73296
414.3	76.98881	16.65674	2.37361	0.73286
414.5	77.0288	16.64654	2.37376	0.73276
414.7	77.06877	16.63442	2.37381	0.73265
414.9	77.10875	16.62187	2.37372	0.73255
415.1	77.14852	16.61057	2.37347	0.73244
415.3	77.18839	16.60163	2.37308	0.73234
415.5	77.22829	16.59548	2.37256	0.73224
415.7	77.26812	16.59178	2.37194	0.73213
415.9	77.30792	16.58985	2.37129	0.73203
416.1	77.34777	16.58896	2.37067	0.73192
416.3	77.38743	16.5886	2.37019	0.73182
416.5	77.42711	16.58847	2.36991	0.73171
416.7	77.4669	16.58827	2.36993	0.73161
416.9	77.50668	16.58775	2.3703	0.73151
417.1	77.5465	16.58651	2.37108	0.7314
417.3	77.58641	16.58395	2.37226	0.7313
417.5	77.62631	16.57932	2.37385	0.73119
417.7	77.66641	16.57198	2.37581	0.73109
417.9	77.70645	16.56192	2.37805	0.73098
418.1	77.74663	16.54981	2.38051	0.73088
418.3	77.78696	16.5371	2.38307	0.73077
[truncated: 1,905 more rows]
