# Supplementary material for: Self-standing zeolite foam monoliths with hierarchical micro–meso–macroporous structures
Source: R Soc Open Sci. 2020 Aug 12;7(8):200981. doi: 10.1098/rsos.200981 (PMC7481723; doi:10.1098/rsos.200981)
Supplement: Electronic Supplementary Material [file rsos200981supp1.zip › 201711214-DSC-air-5-800-xlj.xlsx]

## Sheet: 201711214-DSC-air-5-800-xlj
#FILE:	201711214-DSC-air-5-800-xlj.dsv
#FORMAT:	NETZSCH5
#IDENTITY:	1
#DECIMAL:	POINT
#SEPARATOR:	COMMA
#MTYPE:	TG
#MSUBTYPE:
#INSTRUMENT:	NETZSCH STA 409 PC/PG
#PROJECT:
#DATE/TIME:	2017-12-14 16:32:30
#CORR. FILE:	20171208-DSC-air-5-900.bsv
#LABORATORY:	419
#OPERATOR:	xuqizhi
#REMARK:
#SAMPLE:	1		PUF derived ZSM-5 foam (120oC hydrothermal, before calcination)
#SAMPLE MASS /mg:	4.234
#MATERIAL:
#REFERENCE:
#REFERENCE MASS /mg:	0
#TYPE OF CRUCIBLE:	DSC/TG pan Al2O3
#SAMPLE CRUCIBLE MASS /mg:	0
#REFERENCE CRUCIBLE MASS /mg:	0
#GAS 1:	air
#FLOW RATE 1 /(ml/min):	50
#GAS 2:
#FLOW RATE 2 /(ml/min):	50
#CORR. CODE:	520
#EXO:	1
#RANGE:	30/5.0(K/min)/800
#SEGMENT:	S1/1
##Temp./°C	Time/min	Mass/%	DSC/(mW/mg)	DTG/(%/min)	Sensit./(μV/mW)
21.725	0	100	-0.050275	0.10573	0.76701
21.925	1.35512	99.939	-0.0838	-0.0084451	0.76706
22.125	1.61007	99.9517	-0.10543	0.004999	0.7671
22.325	1.78306	99.9445	-0.13642	-0.0064371	0.76715
22.525	1.9189	99.9484	-0.15416	-0.02575	0.76719
22.725	2.03278	99.9488	-0.16704	-0.047463	0.76724
22.925	2.13333	99.9398	-0.18249	-0.066303	0.76728
23.125	2.22209	99.9308	-0.20276	-0.077519	0.76733
23.325	2.30515	99.9203	-0.22379	-0.080128	0.76737
23.525	2.38034	99.9107	-0.24349	-0.075097	0.76742
23.725	2.45062	99.9043	-0.26019	-0.064831	0.76746
23.925	2.51732	99.8996	-0.27236	-0.051589	0.76751
24.125	2.58083	99.8959	-0.28422	-0.037383	0.76755
24.325	2.64211	99.8943	-0.29737	-0.02358	0.7676
24.525	2.70054	99.8951	-0.31022	-0.011382	0.76764
24.725	2.75679	99.8973	-0.32221	-0.0012094	0.76769
24.925	2.81117	99.8992	-0.33327	0.0068234	0.76773
25.125	2.86447	99.9003	-0.34359	0.012889	0.76778
25.325	2.91571	99.9006	-0.35431	0.017084	0.76782
25.525	2.96597	99.9011	-0.36563	0.019731	0.76787
25.725	3.01481	99.9024	-0.37557	0.020979	0.76791
25.925	3.06256	99.9044	-0.38572	0.020977	0.76795
26.125	3.10947	99.9065	-0.3986	0.01982	0.768
26.325	3.15573	99.9085	-0.41283	0.01758	0.76804
26.525	3.20134	99.9098	-0.42555	0.014336	0.76809
26.725	3.24592	99.9107	-0.4356	0.010223	0.76813
26.925	3.28987	99.9111	-0.44434	0.0053296	0.76817
27.125	3.33308	99.9113	-0.45327	-0.00019721	0.76822
27.325	3.37563	99.9116	-0.46282	-0.0062222	0.76826
27.525	3.41744	99.9118	-0.47267	-0.012568	0.76831
27.725	3.45903	99.9116	-0.48211	-0.019132	0.76835
27.925	3.49935	99.9109	-0.49015	-0.025551	0.76839
28.125	3.53974	99.9095	-0.49709	-0.031821	0.76844
28.325	3.5797	99.9079	-0.50321	-0.037637	0.76848
28.525	3.61911	99.9062	-0.5089	-0.042766	0.76852
28.725	3.65831	99.9045	-0.51475	-0.047053	0.76857
28.925	3.69686	99.9024	-0.5209	-0.050296	0.76861
29.125	3.73538	99.8995	-0.52747	-0.052458	0.76866
29.325	3.77332	99.8956	-0.53452	-0.053495	0.7687
29.525	3.81092	99.891	-0.54227	-0.0535	0.76874
29.725	3.84819	99.8864	-0.55069	-0.052631	0.76879
29.925	3.88522	99.8826	-0.55944	-0.051099	0.76883
30.125	3.92242	99.8802	-0.56834	-0.049126	0.76887
30.325	3.95893	99.8794	-0.57706	-0.047008	0.76891
30.525	3.9953	99.8797	-0.58527	-0.044938	0.76896
30.725	4.03176	99.8805	-0.59224	-0.043077	0.769
30.925	4.06757	99.881	-0.59746	-0.041566	0.76904
31.125	4.10333	99.8809	-0.60132	-0.040411	0.76909
31.325	4.13901	99.8801	-0.60418	-0.039596	0.76913
31.525	4.17464	99.8785	-0.6061	-0.039055	0.76917
31.725	4.21006	99.8765	-0.60729	-0.038695	0.76921
31.925	4.24541	99.874	-0.60836	-0.038405	0.76926
32.125	4.28054	99.8715	-0.60983	-0.038076	0.7693
32.325	4.31529	99.8691	-0.61166	-0.03762	0.76934
32.525	4.34995	99.8671	-0.61363	-0.03697	0.76938
32.725	4.38439	99.8655	-0.6159	-0.036099	0.76943
32.925	4.41869	99.8646	-0.61894	-0.035014	0.76947
33.125	4.45257	99.8639	-0.62275	-0.033767	0.76951
33.325	4.48677	99.8634	-0.62693	-0.032391	0.76955
33.525	4.52086	99.8628	-0.63107	-0.030977	0.76959
33.725	4.55465	99.8619	-0.63519	-0.029613	0.76964
33.925	4.58846	99.8607	-0.63929	-0.028357	0.76968
34.125	4.62221	99.8592	-0.64291	-0.027283	0.76972
34.325	4.65556	99.8577	-0.64574	-0.026458	0.76976
34.525	4.68889	99.8565	-0.64817	-0.025929	0.7698
34.725	4.72206	99.8559	-0.65094	-0.025748	0.76985
34.925	4.7552	99.8558	-0.65488	-0.025962	0.76989
35.125	4.78844	99.8561	-0.66034	-0.026607	0.76993
35.325	4.82117	99.8564	-0.66655	-0.02768	0.76997
35.525	4.85383	99.8564	-0.67218	-0.02917	0.77001
35.725	4.88654	99.8558	-0.67636	-0.031032	0.77005
35.925	4.91893	99.8548	-0.67911	-0.033158	0.77009
36.125	4.95131	99.8536	-0.68087	-0.035442	0.77014
36.325	4.98365	99.8525	-0.68176	-0.03773	0.77018
36.525	5.01571	99.8517	-0.68198	-0.03983	0.77022
36.725	5.04754	99.8512	-0.68227	-0.041571	0.77026
36.925	5.07959	99.8504	-0.68353	-0.0428	0.7703
37.125	5.11136	99.8491	-0.68601	-0.043348	0.77034
37.325	5.14321	99.8468	-0.6892	-0.043114	0.77038
37.525	5.17479	99.8434	-0.69229	-0.042049	0.77042
37.725	5.20636	99.8392	-0.69497	-0.040165	0.77046
37.925	5.238	99.8347	-0.69737	-0.037536	0.7705
38.125	5.26973	99.8305	-0.69982	-0.034309	0.77054
38.325	5.30125	99.8272	-0.70256	-0.030735	0.77059
38.525	5.3326	99.8255	-0.70573	-0.02708	0.77063
38.725	5.3638	99.8252	-0.70931	-0.023632	0.77067
38.925	5.39487	99.8264	-0.71296	-0.02068	0.77071
39.125	5.42604	99.8287	-0.71617	-0.018474	0.77075
39.325	5.45706	99.8314	-0.71853	-0.017262	0.77079
39.525	5.4879	99.8342	-0.72013	-0.017207	0.77083
39.725	5.51875	99.8365	-0.72143	-0.018406	0.77087
39.925	5.54967	99.8381	-0.72291	-0.020902	0.77091
40.125	5.58037	99.8389	-0.72467	-0.024629	0.77095
40.325	5.61119	99.8389	-0.72642	-0.029531	0.77099
40.525	5.64203	99.8381	-0.72773	-0.035456	0.77103
40.725	5.67266	99.8369	-0.72848	-0.042175	0.77107
40.925	5.70322	99.8351	-0.72885	-0.049518	0.77111
41.125	5.73377	99.8329	-0.72889	-0.057295	0.77115
41.325	5.76437	99.8303	-0.72854	-0.065327	0.77119
41.525	5.79509	99.8274	-0.72788	-0.073446	0.77123
41.725	5.82556	99.8243	-0.72732	-0.081372	0.77127
41.925	5.85592	99.8212	-0.72725	-0.08898	0.77131
42.125	5.88641	99.8181	-0.72797	-0.096173	0.77135
42.325	5.91681	99.8151	-0.72971	-0.10275	0.77138
42.525	5.94728	99.8121	-0.73254	-0.10858	0.77142
42.725	5.97767	99.8091	-0.736	-0.11349	0.77146
42.925	6.00813	99.806	-0.7393	-0.11734	0.7715
43.125	6.03817	99.8025	-0.7417	-0.11993	0.77154
43.325	6.06841	99.7983	-0.74297	-0.12121	0.77158
43.525	6.0984	99.7934	-0.74315	-0.12103	0.77162
43.725	6.12857	99.7874	-0.74268	-0.11933	0.77166
43.925	6.15857	99.7806	-0.74226	-0.1161	0.7717
44.125	6.18867	99.7734	-0.74235	-0.11136	0.77174
44.325	6.21865	99.7665	-0.74286	-0.10525	0.77177
44.525	6.2486	99.7604	-0.74344	-0.097958	0.77181
44.725	6.27866	99.7557	-0.74391	-0.089689	0.77185
44.925	6.30878	99.7524	-0.74441	-0.080764	0.77189
45.125	6.33871	99.7506	-0.74514	-0.071615	0.77193
45.325	6.36863	99.7497	-0.74616	-0.062567	0.77197
45.525	6.39854	99.7494	-0.74737	-0.053998	0.77201
45.725	6.4283	99.7496	-0.74866	-0.046303	0.77204
45.925	6.45807	99.7501	-0.75017	-0.039758	0.77208
46.125	6.48783	99.7511	-0.75199	-0.034637	0.77212
46.325	6.51768	99.7526	-0.75398	-0.031145	0.77216
46.525	6.54745	99.7545	-0.75573	-0.029443	0.7722
46.725	6.57725	99.7567	-0.75683	-0.029586	0.77224
46.925	6.60693	99.7587	-0.75714	-0.031553	0.77227
47.125	6.63657	99.7603	-0.75696	-0.035244	0.77231
47.325	6.66633	99.7611	-0.75679	-0.040518	0.77235
47.525	6.69594	99.761	-0.75697	-0.047096	0.77239
47.725	6.72554	99.76	-0.75738	-0.054704	0.77242
47.925	6.75516	99.7583	-0.75751	-0.063021	0.77246
48.125	6.78485	99.7559	-0.75677	-0.07169	0.7725
48.325	6.8145	99.7533	-0.75482	-0.080308	0.77254
48.525	6.84411	99.7505	-0.75173	-0.088505	0.77257
48.725	6.87391	99.7475	-0.74804	-0.095989	0.77261
48.925	6.9035	99.7441	-0.74472	-0.10236	0.77265
49.125	6.93319	99.74	-0.74253	-0.10743	0.77269
49.325	6.96291	99.7348	-0.74166	-0.11099	0.77272
49.525	6.9926	99.7284	-0.74176	-0.11294	0.77276
49.725	7.02228	99.721	-0.74226	-0.11323	0.7728
49.925	7.05199	99.713	-0.74275	-0.11192	0.77284
50.125	7.0818	99.7052	-0.74303	-0.10913	0.77287
50.325	7.11158	99.6986	-0.74315	-0.10507	0.77291
50.525	7.14143	99.6938	-0.74341	-0.099982	0.77295
50.725	7.17104	99.6911	-0.74438	-0.094204	0.77298
50.925	7.20079	99.6904	-0.74658	-0.08797	0.77302
51.125	7.23058	99.6911	-0.74989	-0.081581	0.77306
51.325	7.26035	99.6924	-0.75344	-0.075316	0.77309
51.525	7.29015	99.6936	-0.75621	-0.069391	0.77313
51.725	7.32009	99.6939	-0.75772	-0.063967	0.77317
51.925	7.34989	99.6931	-0.75815	-0.059226	0.7732
52.125	7.37958	99.6912	-0.75799	-0.055235	0.77324
52.325	7.40928	99.6887	-0.75761	-0.052008	0.77328
52.525	7.43902	99.6861	-0.75718	-0.049543	0.77331
52.725	7.46875	99.6839	-0.75666	-0.047808	0.77335
52.925	7.4985	99.6824	-0.75591	-0.046739	0.77338
53.125	7.5283	99.6818	-0.75483	-0.046253	0.77342
53.325	7.55804	99.6817	-0.75344	-0.04626	0.77346
53.525	7.58784	99.6818	-0.75191	-0.04666	0.77349
53.725	7.6175	99.6816	-0.75045	-0.047359	0.77353
53.925	7.64714	99.6809	-0.74913	-0.048274	0.77356
54.125	7.67717	99.6796	-0.74794	-0.049358	0.7736
54.325	7.70714	99.6776	-0.74687	-0.050556	0.77363
54.525	7.7371	99.6753	-0.74585	-0.051845	0.77367
54.725	7.76711	99.6727	-0.74472	-0.053231	0.77371
54.925	7.79713	99.67	-0.74344	-0.054729	0.77374
55.125	7.82733	99.6674	-0.74225	-0.056382	0.77378
55.325	7.85739	99.665	-0.74153	-0.058217	0.77381
55.525	7.88756	99.6629	-0.74137	-0.060298	0.77385
55.725	7.91748	99.6612	-0.74146	-0.062646	0.77388
55.925	7.94743	99.66	-0.74123	-0.065327	0.77392
56.125	7.97754	99.6594	-0.74027	-0.068387	0.77395
56.325	8.00785	99.6592	-0.73852	-0.071856	0.77399
56.525	8.03808	99.6591	-0.73629	-0.0757	0.77402
56.725	8.06835	99.6587	-0.73398	-0.079897	0.77406
56.925	8.09844	99.6575	-0.73196	-0.084354	0.77409
57.125	8.12875	99.6553	-0.73036	-0.089034	0.77413
57.325	8.15887	99.6519	-0.72914	-0.093758	0.77416
57.525	8.18904	99.6477	-0.72818	-0.098429	0.7742
57.725	8.21926	99.6429	-0.72744	-0.1029	0.77423
57.925	8.24938	99.638	-0.72709	-0.107	0.77427
58.125	8.27967	99.6334	-0.72748	-0.11063	0.7743
58.325	8.30983	99.6294	-0.72884	-0.11364	0.77434
58.525	8.34023	99.6258	-0.73081	-0.11595	0.77437
58.725	8.37063	99.6225	-0.73252	-0.11745	0.7744
58.925	8.40092	99.6193	-0.73335	-0.11811	0.77444
59.125	8.43105	99.6158	-0.73348	-0.11788	0.77447
59.325	8.46156	99.6117	-0.73341	-0.11677	0.77451
59.525	8.49179	99.6069	-0.73333	-0.1148	0.77454
59.725	8.52217	99.6017	-0.73298	-0.11202	0.77458
59.925	8.55254	99.5962	-0.73221	-0.10852	0.77461
60.125	8.58282	99.591	-0.73134	-0.10441	0.77464
60.325	8.6132	99.5864	-0.73092	-0.099802	0.77468
60.525	8.64351	99.5826	-0.7312	-0.094866	0.77471
60.725	8.67377	99.5797	-0.73177	-0.089752	0.77474
60.925	8.70419	99.5777	-0.7319	-0.084559	0.77478
61.125	8.73468	99.5764	-0.73111	-0.079423	0.77481
61.325	8.76513	99.5756	-0.72944	-0.07444	0.77485
61.525	8.79559	99.5752	-0.72737	-0.069633	0.77488
61.725	8.82625	99.5749	-0.72562	-0.064941	0.77491
61.925	8.85694	99.5747	-0.72482	-0.060298	0.77495
62.125	8.88751	99.5743	-0.72513	-0.055572	0.77498
62.325	8.91826	99.5737	-0.72625	-0.050516	0.77501
62.525	8.94889	99.5726	-0.72766	-0.044949	0.77505
62.725	8.97948	99.5709	-0.72891	-0.038644	0.77508
62.925	9.01019	99.5683	-0.72984	-0.031377	0.77511
63.125	9.041	99.5649	-0.73066	-0.023028	0.77514
63.325	9.07181	99.5607	-0.73167	-0.013603	0.77518
63.525	9.1028	99.556	-0.73277	-0.0031492	0.77521
63.725	9.13359	99.5514	-0.73339	0.0079566	0.77524
63.925	9.16432	99.5475	-0.73293	0.019385	0.77528
64.125	9.19524	99.5451	-0.73125	0.030732	0.77531
64.325	9.22599	99.5449	-0.72869	0.041298	0.77534
64.525	9.25667	99.5473	-0.72576	0.050532	0.77537
64.725	9.28753	99.5525	-0.72289	0.057911	0.77541
64.925	9.31842	99.5602	-0.72034	0.062852	0.77544
65.125	9.34919	99.5695	-0.71817	0.064927	0.77547
65.325	9.38016	99.5797	-0.7164	0.063871	0.7755
65.525	9.4111	99.5896	-0.71524	0.059564	0.77554
65.725	9.44192	99.598	-0.71472	0.05212	0.77557
65.925	9.47282	99.6044	-0.71434	0.041746	0.7756
66.125	9.50371	99.6083	-0.71333	0.028871	0.77563
66.325	9.53492	99.6096	-0.71126	0.013859	0.77566
66.525	9.56614	99.6085	-0.70847	-0.0025434	0.7757
66.725	9.59729	99.6054	-0.70581	-0.019624	0.77573
66.925	9.62852	99.601	-0.70396	-0.0368	0.77576
67.125	9.65995	99.5957	-0.70297	-0.053514	0.77579
67.325	9.69137	99.5904	-0.70221	-0.069098	0.77582
67.525	9.72269	99.5852	-0.70099	-0.083065	0.77585
67.725	9.75416	99.5804	-0.69922	-0.09517	0.77589
67.925	9.78554	99.576	-0.69751	-0.10507	0.77592
68.125	9.81718	99.5716	-0.69652	-0.11272	0.77595
68.325	9.84884	99.5669	-0.69633	-0.11796	0.77598
68.525	9.88061	99.5618	-0.69625	-0.12083	0.77601
68.725	9.91239	99.5562	-0.69561	-0.12138	0.77604
68.925	9.94395	99.5503	-0.69439	-0.11978	0.77607
69.125	9.97581	99.5443	-0.69304	-0.11619	0.77611
69.325	10.0077	99.5386	-0.69186	-0.11085	0.77614
69.525	10.0395	99.5333	-0.69064	-0.10411	0.77617
69.725	10.0711	99.5287	-0.68914	-0.096322	0.7762
69.925	10.1029	99.5246	-0.68739	-0.087796	0.77623
70.125	10.1349	99.5212	-0.68544	-0.078942	0.77626
70.325	10.1664	99.5185	-0.68324	-0.07034	0.77629
70.525	10.1984	99.5168	-0.68076	-0.062234	0.77632
70.725	10.2303	99.5162	-0.67834	-0.055219	0.77635
70.925	10.2624	99.5167	-0.67627	-0.049597	0.77638
71.125	10.2944	99.5181	-0.67464	-0.045789	0.77641
71.325	10.3263	99.52	-0.67325	-0.044028	0.77644
71.525	10.3583	99.5221	-0.67203	-0.04447	0.77647
71.725	10.3904	99.5238	-0.67114	-0.047169	0.7765
71.925	10.4223	99.5251	-0.67074	-0.052043	0.77654
72.125	10.4545	99.5258	-0.67062	-0.058974	0.77657
72.325	10.4868	99.5259	-0.67034	-0.067666	0.7766
72.525	10.519	99.5252	-0.66979	-0.077707	0.77663
72.725	10.5511	99.5236	-0.66929	-0.088632	0.77666
72.925	10.5835	99.5209	-0.66926	-0.10008	0.77669
73.125	10.6158	99.5171	-0.67001	-0.11141	0.77672
73.325	10.6482	99.512	-0.67157	-0.12216	0.77675
73.525	10.6804	99.5058	-0.67356	-0.13182	0.77678
73.725	10.7129	99.4986	-0.67524	-0.14014	0.7768
73.925	10.7455	99.4908	-0.67589	-0.14675	0.77683
74.125	10.7779	99.4826	-0.67521	-0.15142	0.77686
74.325	10.8107	99.4743	-0.67322	-0.15415	0.77689
74.525	10.8434	99.4662	-0.67015	-0.15495	0.77692
74.725	10.8761	99.4587	-0.66637	-0.15398	0.77695
74.925	10.9086	99.4519	-0.66228	-0.15149	0.77698
75.125	10.9412	99.4462	-0.65814	-0.14775	0.77701
75.325	10.974	99.4415	-0.65443	-0.14304	0.77704
75.525	11.0067	99.4381	-0.65177	-0.13766	0.77707
75.725	11.0395	99.4356	-0.65046	-0.13184	0.7771
75.925	11.0724	99.4336	-0.65035	-0.12575	0.77713
76.125	11.1052	99.4317	-0.65118	-0.1196	0.77716
76.325	11.1377	99.4296	-0.65257	-0.11343	0.77719
76.525	11.1706	99.4267	-0.65378	-0.10717	0.77721
76.725	11.2033	99.4229	-0.65384	-0.1009	0.77724
76.925	11.2357	99.4184	-0.65236	-0.094558	0.77727
77.125	11.2684	99.4132	-0.64974	-0.088017	0.7773
77.325	11.3012	99.4079	-0.64659	-0.081265	0.77733
77.525	11.3342	99.4032	-0.64311	-0.074248	0.77736
77.725	11.3671	99.3996	-0.63935	-0.067074	0.77739
77.925	11.4	99.3975	-0.63557	-0.059759	0.77741
78.125	11.4328	99.3967	-0.63229	-0.052394	0.77744
78.325	11.4657	99.3969	-0.62983	-0.045042	0.77747
78.525	11.4987	99.3975	-0.62807	-0.037861	0.7775
78.725	11.5317	99.3979	-0.62668	-0.030991	0.77753
78.925	11.5648	99.3975	-0.6256	-0.02458	0.77756
79.125	11.5978	99.3965	-0.62503	-0.018788	0.77758
79.325	11.631	99.395	-0.62507	-0.013747	0.77761
79.525	11.6642	99.3935	-0.62535	-0.0096124	0.77764
79.725	11.6973	99.3926	-0.62525	-0.0065314	0.77767
79.925	11.7305	99.3927	-0.62439	-0.0045764	0.7777
80.125	11.7635	99.394	-0.62297	-0.0038204	0.77772
80.325	11.7963	99.3964	-0.62153	-0.0042713	0.77775
80.525	11.8294	99.3995	-0.62051	-0.0059152	0.77778
80.725	11.8625	99.4026	-0.62009	-0.0086812	0.77781
80.925	11.8956	99.4049	-0.61992	-0.012449	0.77783
81.125	11.9285	99.4059	-0.61928	-0.017037	0.77786
81.325	11.9615	99.4053	-0.61772	-0.02229	0.77789
81.525	11.9945	99.4032	-0.61553	-0.028	0.77792
81.725	12.0275	99.4001	-0.61342	-0.033983	0.77794
81.925	12.0606	99.3966	-0.61182	-0.040068	0.77797
82.125	12.0937	99.3932	-0.61062	-0.046085	0.778
82.325	12.1268	99.3906	-0.60942	-0.051859	0.77802
82.525	12.1601	99.3885	-0.60789	-0.05732	0.77805
82.725	12.1935	99.3872	-0.60594	-0.062346	0.77808
82.925	12.2268	99.3861	-0.60358	-0.066792	0.7781
83.125	12.2599	99.3851	-0.60091	-0.070557	0.77813
83.325	12.2931	99.3838	-0.59814	-0.073566	0.77816
83.525	12.3262	99.3819	-0.59579	-0.075709	0.77818
83.725	12.3597	99.3791	-0.59431	-0.076901	0.77821
83.925	12.3932	99.3752	-0.59391	-0.077038	0.77824
84.125	12.4265	99.3703	-0.59431	-0.076101	0.77826
84.325	12.46	99.3647	-0.59515	-0.074109	0.77829
84.525	12.4935	99.3589	-0.5961	-0.071176	0.77832
84.725	12.5269	99.3537	-0.59675	-0.067493	0.77834
84.925	12.5602	99.3494	-0.59685	-0.063315	0.77837
85.125	12.5935	99.3465	-0.59671	-0.058987	0.7784
85.325	12.6268	99.3452	-0.59681	-0.054828	0.77842
85.525	12.6605	99.3454	-0.59689	-0.051212	0.77845
85.725	12.694	99.3467	-0.59597	-0.048559	0.77847
85.925	12.7275	99.3487	-0.59368	-0.047167	0.7785
86.125	12.7609	99.3507	-0.5909	-0.047267	0.77853
86.325	12.7943	99.3521	-0.58886	-0.049006	0.77855
86.525	12.8278	99.3524	-0.58812	-0.052442	0.77858
86.725	12.8613	99.3515	-0.58839	-0.057537	0.7786
86.925	12.8946	99.3496	-0.58899	-0.06409	0.77863
87.125	12.928	99.347	-0.5892	-0.071989	0.77865
87.325	12.9612	99.3444	-0.58865	-0.08088	0.77868
87.525	12.9947	99.3418	-0.58745	-0.090579	0.77871
87.725	13.0282	99.3393	-0.58612	-0.10069	0.77873
87.925	13.0615	99.3366	-0.58526	-0.11081	0.77876
88.125	13.0952	99.3335	-0.58493	-0.12073	0.77878
88.325	13.129	99.3294	-0.58462	-0.12996	0.77881
88.525	13.1627	99.3242	-0.58403	-0.13811	0.77883
88.725	13.1966	99.318	-0.5834	-0.14494	0.77886
88.925	13.2301	99.311	-0.583	-0.15009	0.77888
89.125	13.264	99.3032	-0.58274	-0.15346	0.77891
89.325	13.2979	99.2952	-0.58258	-0.15486	0.77893
89.525	13.3318	99.287	-0.58245	-0.15429	0.77896
89.725	13.3659	99.2789	-0.58211	-0.15181	0.77898
89.925	13.3999	99.2712	-0.58128	-0.14764	0.77901
90.125	13.4337	99.2642	-0.57992	-0.14212	0.77903
90.325	13.4678	99.2581	-0.5781	-0.13556	0.77905
90.525	13.5016	99.2533	-0.57584	-0.12849	0.77908
90.725	13.5354	99.2497	-0.57312	-0.1213	0.7791
90.925	13.5692	99.2473	-0.57004	-0.11442	0.77913
91.125	13.6031	99.2458	-0.56697	-0.1082	0.77915
91.325	13.6372	99.2448	-0.56427	-0.10289	0.77918
91.525	13.6711	99.2442	-0.56211	-0.098715	0.7792
91.725	13.7051	99.2437	-0.56071	-0.095677	0.77923
91.925	13.7391	99.2428	-0.56033	-0.093712	0.77925
92.125	13.773	99.2414	-0.5609	-0.092641	0.77927
92.325	13.8072	99.2391	-0.56187	-0.09222	0.7793
92.525	13.8414	99.2358	-0.56248	-0.092173	0.77932
92.725	13.8756	99.2313	-0.56222	-0.092223	0.77934
92.925	13.9097	99.2258	-0.56105	-0.092129	0.77937
93.125	13.9441	99.2199	-0.55922	-0.091723	0.77939
93.325	13.9784	99.214	-0.55719	-0.090933	0.77942
93.525	14.0129	99.2087	-0.55524	-0.089783	0.77944
93.725	14.0475	99.2044	-0.5534	-0.088399	0.77946
93.925	14.0817	99.2014	-0.55146	-0.087004	0.77949
94.125	14.1161	99.1993	-0.54919	-0.085818	0.77951
94.325	14.1505	99.1981	-0.54657	-0.085097	0.77953
94.525	14.1851	99.1974	-0.5437	-0.085062	0.77956
94.725	14.2195	99.1969	-0.54083	-0.085868	0.77958
94.925	14.2543	99.1963	-0.53848	-0.087614	0.7796
95.125	14.2889	99.1955	-0.5373	-0.090276	0.77963
95.325	14.3237	99.194	-0.53729	-0.093776	0.77965
95.525	14.3583	99.1915	-0.53779	-0.09793	0.77967
95.725	14.3931	99.1879	-0.5379	-0.10257	0.77969
95.925	14.4279	99.1832	-0.53694	-0.10743	0.77972
96.125	14.4625	99.1776	-0.53489	-0.11225	0.77974
96.325	14.4975	99.1714	-0.53232	-0.1169	0.77976
96.525	14.5321	99.1655	-0.52981	-0.12112	0.77979
96.725	14.5671	99.16	-0.52745	-0.12485	0.77981
96.925	14.6021	99.1554	-0.52541	-0.12798	0.77983
97.125	14.637	99.1515	-0.52392	-0.13047	0.77985
97.325	14.6717	99.1478	-0.52281	-0.13232	0.77988
97.525	14.7065	99.1438	-0.52156	-0.13359	0.7799
97.725	14.7415	99.1392	-0.51989	-0.13433	0.77992
97.925	14.7765	99.1337	-0.51789	-0.1346	0.77994
98.125	14.8116	99.1276	-0.5157	-0.13445	0.77996
98.325	14.8465	99.1215	-0.51366	-0.13396	0.77999
98.525	14.8816	99.1158	-0.51236	-0.13319	0.78001
98.725	14.9167	99.1109	-0.51223	-0.13218	0.78003
98.925	14.952	99.1069	-0.51298	-0.13097	0.78005
99.125	14.987	99.1036	-0.51393	-0.12957	0.78007
99.325	15.0221	99.1006	-0.51467	-0.12799	0.7801
99.525	15.0574	99.0971	-0.51489	-0.12619	0.78012
99.725	15.0928	99.0929	-0.51402	-0.12421	0.78014
99.925	15.1282	99.0877	-0.51183	-0.12204	0.78016
100.125	15.1635	99.0818	-0.50878	-0.11975	0.78018
100.325	15.1987	99.0756	-0.50548	-0.11741	0.7802
100.525	15.2341	99.0698	-0.50235	-0.11513	0.78022
100.725	15.2696	99.0648	-0.49997	-0.11304	0.78025
100.925	15.3049	99.061	-0.49895	-0.11128	0.78027
101.125	15.3405	99.0583	-0.49893	-0.10998	0.78029
101.325	15.3762	99.0565	-0.49858	-0.10926	0.78031
101.525	15.4118	99.0551	-0.49714	-0.10918	0.78033
101.725	15.4473	99.0536	-0.49526	-0.10976	0.78035
101.925	15.4829	99.0516	-0.49392	-0.11095	0.78037
102.125	15.5185	99.0486	-0.49342	-0.11266	0.78039
102.325	15.5539	99.0444	-0.49365	-0.11472	0.78041
102.525	15.5897	99.0391	-0.49435	-0.11699	0.78044
102.725	15.6255	99.033	-0.49472	-0.11925	0.78046
102.925	15.6613	99.0268	-0.49366	-0.12128	0.78048
103.125	15.6973	99.0209	-0.49096	-0.12291	0.7805
103.325	15.733	99.0159	-0.48755	-0.12397	0.78052
103.525	15.769	99.0118	-0.48425	-0.12433	0.78054
103.725	15.8047	99.0082	-0.4813	-0.12391	0.78056
103.925	15.8407	99.0047	-0.47854	-0.12266	0.78058
104.125	15.8767	99.0006	-0.4758	-0.12056	0.7806
104.325	15.9125	98.9957	-0.47315	-0.11768	0.78062
104.525	15.9485	98.9899	-0.47075	-0.11408	0.78064
104.725	15.9846	98.9836	-0.46858	-0.10996	0.78066
104.925	16.0206	98.9775	-0.46636	-0.10557	0.78068
105.125	16.0565	98.972	-0.46393	-0.10126	0.7807
105.325	16.0927	98.9677	-0.46156	-0.097394	0.78072
105.525	16.1285	98.9647	-0.45973	-0.094531	0.78074
105.725	16.1643	98.9628	-0.45869	-0.093135	0.78076
105.925	16.2003	98.9617	-0.45828	-0.093704	0.78078
106.125	16.2363	98.9612	-0.45797	-0.096701	0.7808
106.325	16.2724	98.9609	-0.4575	-0.10244	0.78082
106.525	16.3086	98.9608	-0.45702	-0.11109	0.78084
106.725	16.3446	98.9605	-0.45665	-0.12248	0.78086
106.925	16.3807	98.96	-0.45612	-0.1363	0.78088
107.125	16.4168	98.9588	-0.45497	-0.15202	0.7809
107.325	16.4531	98.9563	-0.45284	-0.16882	0.78091
107.525	16.4892	98.9519	-0.44989	-0.18559	0.78093
107.725	16.5253	98.9449	-0.44682	-0.20139	0.78095
107.925	16.5615	98.9348	-0.4445	-0.21522	0.78097
108.125	16.5979	98.9214	-0.44362	-0.22613	0.78099
108.325	16.634	98.9057	-0.44424	-0.23332	0.78101
108.525	16.6701	98.8887	-0.4455	-0.23651	0.78103
108.725	16.7063	98.872	-0.4463	-0.23559	0.78105
108.925	16.7427	98.8568	-0.44632	-0.23082	0.78107
109.125	16.779	98.8442	-0.44596	-0.22283	0.78109
109.325	16.8151	98.8347	-0.4455	-0.21251	0.7811
109.525	16.8513	98.8281	-0.4447	-0.20089	0.78112
109.725	16.8874	98.8239	-0.44345	-0.18904	0.78114
109.925	16.9238	98.8213	-0.44207	-0.17795	0.78116
110.125	16.9602	98.8199	-0.44085	-0.16863	0.78118
110.325	16.9966	98.819	-0.43977	-0.16177	0.7812
110.525	17.0329	98.8181	-0.43913	-0.15777	0.78121
110.725	17.0693	98.8168	-0.4393	-0.15676	0.78123
110.925	17.1058	98.8145	-0.43978	-0.15857	0.78125
111.125	17.1424	98.811	-0.43955	-0.16282	0.78127
111.325	17.1789	98.8059	-0.43838	-0.16893	0.78129
111.525	17.2155	98.7991	-0.43651	-0.17623	0.7813
111.725	17.2522	98.791	-0.43397	-0.18402	0.78132
111.925	17.2889	98.7818	-0.43093	-0.19158	0.78134
112.125	17.3254	98.772	-0.42823	-0.19835	0.78136
112.325	17.3618	98.7621	-0.42669	-0.20394	0.78138
112.525	17.398	98.7523	-0.42624	-0.20812	0.78139
112.725	17.4346	98.7427	-0.42606	-0.21086	0.78141
112.925	17.4712	98.7335	-0.42514	-0.21223	0.78143
113.125	17.5077	98.7247	-0.42292	-0.21248	0.78145
113.325	17.5439	98.7162	-0.41996	-0.212	0.78146
113.525	17.5803	98.7081	-0.41751	-0.21121	0.78148
113.725	17.6168	98.7003	-0.41625	-0.21059	0.7815
113.925	17.6531	98.6933	-0.41559	-0.2106	0.78152
114.125	17.6896	98.6873	-0.41452	-0.21163	0.78153
114.325	17.7262	98.6822	-0.41299	-0.21394	0.78155
114.525	17.763	98.6777	-0.41176	-0.2177	0.78157
114.725	17.7996	98.6732	-0.41093	-0.22282	0.78158
114.925	17.8362	98.6678	-0.4098	-0.22912	0.7816
115.125	17.8727	98.6611	-0.40801	-0.23622	0.78162
115.325	17.9096	98.6527	-0.40543	-0.24377	0.78163
115.525	17.9462	98.6426	-0.40155	-0.25118	0.78165
115.725	17.983	98.6311	-0.39641	-0.25801	0.78167
115.925	18.0196	98.6185	-0.39145	-0.26378	0.78168
116.125	18.0563	98.6054	-0.38858	-0.26819	0.7817
116.325	18.093	98.592	-0.38888	-0.27103	0.78172
116.525	18.1296	98.5791	-0.3919	-0.27221	0.78173
116.725	18.1662	98.5672	-0.39575	-0.27174	0.78175
116.925	18.2027	98.5566	-0.39832	-0.26974	0.78177
117.125	18.2396	98.5474	-0.39854	-0.26632	0.78178
117.325	18.2763	98.5394	-0.39661	-0.26167	0.7818
117.525	18.3127	98.5319	-0.39335	-0.25593	0.78181
117.725	18.3493	98.5241	-0.3895	-0.24916	0.78183
117.925	18.3859	98.5154	-0.3859	-0.24143	0.78185
118.125	18.4225	98.5055	-0.38342	-0.23276	0.78186
118.325	18.4592	98.4948	-0.3824	-0.22321	0.78188
118.525	18.496	98.4836	-0.38212	-0.21286	0.78189
118.725	18.5326	98.473	-0.38144	-0.20195	0.78191
118.925	18.5694	98.4636	-0.38008	-0.19063	0.78192
119.125	18.6063	98.4558	-0.37886	-0.17918	0.78194
119.325	18.6431	98.45	-0.37849	-0.16798	0.78196
119.525	18.6799	98.446	-0.37858	-0.15735	0.78197
119.725	18.7169	98.4433	-0.37801	-0.14749	0.78199
119.925	18.754	98.4415	-0.37615	-0.1386	0.782
120.125	18.7911	98.4398	-0.37337	-0.13079	0.78202
120.325	18.8281	98.4376	-0.37058	-0.12407	0.78203
120.525	18.8652	98.4345	-0.36839	-0.11824	0.78205
120.725	18.9022	98.4301	-0.36694	-0.11312	0.78206
120.925	18.9393	98.4245	-0.36613	-0.10846	0.78208
121.125	18.9764	98.4182	-0.36574	-0.10409	0.78209
121.325	19.0135	98.4118	-0.3653	-0.099837	0.78211
121.525	19.0505	98.406	-0.36455	-0.095711	0.78212
121.725	19.0874	98.4014	-0.36364	-0.09176	0.78214
121.925	19.1244	98.3982	-0.36267	-0.088127	0.78215
122.125	19.1615	98.3961	-0.36148	-0.085016	0.78217
122.325	19.1986	98.3949	-0.35982	-0.082624	0.78218
122.525	19.2359	98.3942	-0.35769	-0.081108	0.7822
122.725	19.273	98.3938	-0.35553	-0.080543	0.78221
122.925	19.31	98.3932	-0.35375	-0.080876	0.78222
123.125	19.347	98.3923	-0.35218	-0.081944	0.78224
123.325	19.3842	98.3905	-0.35065	-0.083503	0.78225
123.525	19.4214	98.3876	-0.34955	-0.085237	0.78227
123.725	19.4584	98.3834	-0.34909	-0.086804	0.78228
123.925	19.4955	98.3779	-0.34885	-0.087938	0.7823
124.125	19.5328	98.3716	-0.3482	-0.088436	0.78231
124.325	19.5698	98.3652	-0.34673	-0.088238	0.78232
124.525	19.6068	98.3593	-0.34449	-0.087436	0.78234
124.725	19.6437	98.3546	-0.34202	-0.086255	0.78235
124.925	19.6807	98.3512	-0.34012	-0.085031	0.78236
125.125	19.7178	98.349	-0.33912	-0.084161	0.78238
125.325	19.7548	98.3478	-0.33855	-0.084067	0.78239
125.525	19.7919	98.3471	-0.338	-0.085116	0.78241
125.725	19.8289	98.3467	-0.33764	-0.087572	0.78242
125.925	19.866	98.3463	-0.33765	-0.091576	0.78243
126.125	19.9033	98.3456	-0.33778	-0.097132	0.78245
126.325	19.9403	98.3442	-0.33774	-0.10397	0.78246
126.525	19.9775	98.3419	-0.33747	-0.11182	0.78247
126.725	20.0147	98.3382	-0.33721	-0.12019	0.78249
126.925	20.0523	98.3329	-0.33711	-0.12862	0.7825
127.125	20.0896	98.3264	-0.33688	-0.13643	0.78251
127.325	20.1272	98.3187	-0.33592	-0.14324	0.78252
127.525	20.1647	98.3105	-0.33425	-0.14864	0.78254
127.725	20.2023	98.302	-0.33275	-0.15246	0.78255
127.925	20.2398	98.2935	-0.33203	-0.15469	0.78256
128.125	20.2775	98.285	-0.33134	-0.15555	0.78258
128.325	20.3149	98.277	-0.3294	-0.15546	0.78259
128.525	20.3524	98.2697	-0.32609	-0.15497	0.7826
128.725	20.3897	98.2637	-0.32243	-0.15474	0.78261
128.925	20.4272	98.2591	-0.31913	-0.15542	0.78263
129.125	20.4642	98.2559	-0.31646	-0.1576	0.78264
129.325	20.5015	98.2538	-0.31477	-0.16172	0.78265
129.525	20.5386	98.2523	-0.31439	-0.16795	0.78266
129.725	20.5758	98.2507	-0.31498	-0.17628	0.78268
129.925	20.613	98.2485	-0.31586	-0.18625	0.78269
130.125	20.6502	98.2448	-0.31654	-0.1973	0.7827
130.325	20.6874	98.2392	-0.3167	-0.20852	0.78271
130.525	20.7246	98.231	-0.31594	-0.21889	0.78272
130.725	20.7618	98.2202	-0.31409	-0.22735	0.78274
130.925	20.799	98.2067	-0.31154	-0.23297	0.78275
131.125	20.8363	98.1911	-0.30895	-0.23495	0.78276
131.325	20.8737	98.1744	-0.30651	-0.23274	0.78277
131.525	20.9111	98.1581	-0.30394	-0.22617	0.78278
131.725	20.9483	98.1435	-0.30122	-0.21546	0.7828
131.925	20.9856	98.1315	-0.29881	-0.20108	0.78281
132.125	21.0228	98.1228	-0.29684	-0.18389	0.78282
132.325	21.0599	98.117	-0.29473	-0.16479	0.78283
132.525	21.0973	98.1136	-0.29217	-0.14472	0.78284
132.725	21.1345	98.1118	-0.28971	-0.12492	0.78285
132.925	21.1718	98.111	-0.28809	-0.10616	0.78286
133.125	21.2092	98.1107	-0.28744	-0.089303	0.78287
133.325	21.2465	98.1105	-0.28714	-0.075047	0.78289
133.525	21.2839	98.1105	-0.28649	-0.063781	0.7829
133.725	21.3213	98.1105	-0.28542	-0.055704	0.78291
133.925	21.3587	98.1105	-0.28433	-0.050936	0.78292
134.125	21.3959	98.1105	-0.28334	-0.049326	0.78293
134.325	21.4335	98.1105	-0.28212	-0.050649	0.78294
134.525	21.4709	98.1104	-0.28021	-0.054557	0.78295
134.725	21.5081	98.11	-0.27752	-0.060581	0.78296
134.925	21.5455	98.1093	-0.27455	-0.068337	0.78297
135.125	21.583	98.1079	-0.27205	-0.077287	0.78298
135.325	21.6206	98.1054	-0.27051	-0.086941	0.78299
135.525	21.6581	98.1017	-0.26996	-0.096691	0.783
135.725	21.6957	98.0966	-0.26979	-0.10604	0.78301
135.925	21.7333	98.0903	-0.26946	-0.11457	0.78302
136.125	21.771	98.0835	-0.26884	-0.12186	0.78304
136.325	21.8086	98.0768	-0.26795	-0.12757	0.78305
136.525	21.8459	98.0706	-0.26704	-0.13147	0.78306
136.725	21.8835	98.0648	-0.2666	-0.13352	0.78307
136.925	21.9211	98.0591	-0.26622	-0.13368	0.78308
137.125	21.9586	98.0531	-0.2646	-0.13203	0.78309
137.325	21.9964	98.0466	-0.2616	-0.12876	0.7831
137.525	22.0338	98.0398	-0.25843	-0.12419	0.78311
137.725	22.0714	98.0332	-0.25575	-0.11864	0.78311
137.925	22.1088	98.0274	-0.2534	-0.11258	0.78312
138.125	22.1462	98.023	-0.25131	-0.10643	0.78313
138.325	22.1838	98.0199	-0.24963	-0.1006	0.78314
138.525	22.2213	98.0179	-0.24824	-0.095479	0.78315
138.725	22.2591	98.0168	-0.24704	-0.091356	0.78316
138.925	22.2968	98.0162	-0.24616	-0.088412	0.78317
139.125	22.3346	98.0156	-0.24539	-0.086645	0.78318
139.325	22.3725	98.0148	-0.24387	-0.085929	0.78319
139.525	22.4101	98.0134	-0.24098	-0.085991	0.7832
139.725	22.4479	98.0109	-0.23738	-0.086459	0.78321
139.925	22.4855	98.0071	-0.2346	-0.086916	0.78322
140.125	22.5233	98.002	-0.23341	-0.086964	0.78323
140.325	22.5611	97.9958	-0.23335	-0.086263	0.78324
140.525	22.5988	97.9892	-0.23364	-0.084595	0.78324
140.725	22.6364	97.983	-0.23369	-0.081905	0.78325
140.925	22.674	97.9778	-0.23314	-0.078287	0.78326
141.125	22.7117	97.974	-0.23217	-0.073966	0.78327
141.325	22.7494	97.9715	-0.2315	-0.069318	0.78328
141.525	22.787	97.9701	-0.23109	-0.064785	0.78329
141.725	22.8247	97.9693	-0.22958	-0.060793	0.7833
141.925	22.8621	97.969	-0.22591	-0.057773	0.78331
142.125	22.8999	97.9689	-0.22111	-0.055994	0.78331
142.325	22.9376	97.9688	-0.21772	-0.055658	0.78332
142.525	22.9753	97.9687	-0.21693	-0.056785	0.78333
142.725	23.013	97.9685	-0.21758	-0.059232	0.78334
142.925	23.0509	97.968	-0.21778	-0.062731	0.78335
143.125	23.0889	97.9668	-0.21676	-0.066854	0.78335
143.325	23.1267	97.9648	-0.21493	-0.071101	0.78336
143.525	23.1648	97.9615	-0.2127	-0.074982	0.78337
143.725	23.2026	97.9568	-0.21005	-0.077994	0.78338
143.925	23.2406	97.9509	-0.20731	-0.079794	0.78339
144.125	23.2786	97.9443	-0.20547	-0.080134	0.78339
144.325	23.3163	97.9378	-0.20507	-0.078952	0.7834
144.525	23.3543	97.9322	-0.20533	-0.076333	0.78341
144.725	23.3921	97.9279	-0.20503	-0.072537	0.78342
144.925	23.4299	97.925	-0.20384	-0.067931	0.78342
145.125	23.4678	97.9232	-0.20206	-0.062975	0.78343
145.325	23.5059	97.9223	-0.19991	-0.05816	0.78344
145.525	23.5438	97.9218	-0.19759	-0.05403	0.78345
145.725	23.5816	97.9216	-0.19558	-0.050999	0.78345
145.925	23.6195	97.9216	-0.19408	-0.049363	0.78346
146.125	23.6574	97.9216	-0.19255	-0.049302	0.78347
146.325	23.6955	97.9215	-0.19029	-0.05084	0.78347
146.525	23.7336	97.9214	-0.1872	-0.053835	0.78348
146.725	23.7719	97.9209	-0.18396	-0.058006	0.78349
146.925	23.8102	97.92	-0.18178	-0.062944	0.7835
147.125	23.8485	97.9183	-0.18137	-0.068156	0.7835
147.325	23.8864	97.9154	-0.18212	-0.073121	0.78351
147.525	23.9243	97.9111	-0.18265	-0.077446	0.78352
147.725	23.9623	97.9056	-0.18206	-0.080807	0.78352
147.925	24.0004	97.8991	-0.18031	-0.083012	0.78353
148.125	24.0384	97.8925	-0.17798	-0.084012	0.78354
148.325	24.0765	97.8865	-0.17571	-0.083967	0.78354
148.525	24.1147	97.8818	-0.17367	-0.083183	0.78355
148.725	24.1527	97.8784	-0.17155	-0.082105	0.78355
148.925	24.1906	97.8764	-0.16954	-0.081241	0.78356
149.125	24.2286	97.8752	-0.16852	-0.081104	0.78357
149.325	24.2669	97.8747	-0.16901	-0.082169	0.78357
149.525	24.3053	97.8743	-0.17041	-0.084809	0.78358
149.725	24.3436	97.8739	-0.17172	-0.08922	0.78359
149.925	24.382	97.8732	-0.17237	-0.095402	0.78359
150.125	24.4203	97.8718	-0.17251	-0.10315	0.7836
150.325	24.4587	97.8694	-0.17242	-0.11216	0.7836
150.525	24.4969	97.8655	-0.17208	-0.1218	0.78361
150.725	24.5353	97.8601	-0.17123	-0.13168	0.78361
150.925	24.5737	97.8532	-0.16963	-0.14107	0.78362
151.125	24.6118	97.8454	-0.16744	-0.14945	0.78363
151.325	24.65	97.837	-0.16492	-0.15648	0.78363
151.525	24.6883	97.8283	-0.16231	-0.16187	0.78364
151.725	24.7265	97.8196	-0.16012	-0.16548	0.78364
151.925	24.7648	97.811	-0.15894	-0.16732	0.78365
152.125	24.8029	97.8029	-0.15873	-0.16753	0.78365
152.325	24.8408	97.7956	-0.15852	-0.16636	0.78366
152.525	24.8789	97.7894	-0.15718	-0.16406	0.78366
152.725	24.9172	97.7842	-0.15425	-0.1609	0.78367
152.925	24.955	97.7797	-0.15007	-0.1572	0.78367
153.125	24.9933	97.7751	-0.14529	-0.15315	0.78368
153.325	25.0316	97.7699	-0.14107	-0.149	0.78368
153.525	25.0698	97.7639	-0.13839	-0.14494	0.78369
153.725	25.1077	97.7573	-0.13747	-0.14114	0.78369
153.925	25.1457	97.7507	-0.13762	-0.1377	0.7837
154.125	25.1836	97.7447	-0.13773	-0.1347	0.7837
154.325	25.2219	97.7398	-0.13722	-0.13221	0.78371
154.525	25.2601	97.7361	-0.13666	-0.13029	0.78371
154.725	25.2984	97.7332	-0.13709	-0.12896	0.78371
154.925	25.3365	97.7305	-0.13861	-0.12819	0.78372
155.125	25.3748	97.7272	-0.13994	-0.12789	0.78372
155.325	25.413	97.7229	-0.13943	-0.12796	0.78373
155.525	25.4514	97.7173	-0.13699	-0.12827	0.78373
155.725	25.4896	97.7108	-0.1343	-0.12867	0.78374
155.925	25.5281	97.7041	-0.13289	-0.12897	0.78374
156.125	25.5664	97.6979	-0.133	-0.12901	0.78374
156.325	25.6046	97.6926	-0.13388	-0.12862	0.78375
156.525	25.6429	97.6884	-0.1348	-0.12763	0.78375
156.725	25.6813	97.6846	-0.13516	-0.12587	0.78376
156.925	25.7197	97.6808	-0.13436	-0.12322	0.78376
157.125	25.758	97.6761	-0.13247	-0.11955	0.78376
157.325	25.7965	97.6704	-0.13029	-0.11479	0.78377
157.525	25.835	97.6638	-0.12807	-0.10891	0.78377
157.725	25.8733	97.6572	-0.12531	-0.10196	0.78377
157.925	25.9116	97.651	-0.12232	-0.094079	0.78378
158.125	25.9501	97.6461	-0.12032	-0.085367	0.78378
158.325	25.9887	97.6425	-0.11972	-0.076115	0.78378
158.525	26.0273	97.6403	-0.11997	-0.066677	0.78379
158.725	26.0657	97.6391	-0.12101	-0.057501	0.78379
158.925	26.1042	97.6385	-0.12342	-0.048902	0.78379
159.125	26.1426	97.6383	-0.12692	-0.041292	0.7838
159.325	26.181	97.6382	-0.13006	-0.035002	0.7838
159.525	26.2194	97.6382	-0.13157	-0.030351	0.7838
159.725	26.2579	97.6382	-0.13125	-0.027564	0.78381
159.925	26.2965	97.6382	-0.12928	-0.026861	0.78381
160.125	26.3351	97.6382	-0.1256	-0.028396	0.78381
160.325	26.3735	97.6382	-0.1207	-0.032225	0.78381
160.525	26.4121	97.6382	-0.11592	-0.038407	0.78382
160.725	26.4507	97.6382	-0.11252	-0.046877	0.78382
160.925	26.489	97.6381	-0.11074	-0.05737	0.78382
161.125	26.5278	97.6379	-0.10983	-0.069763	0.78382
161.325	26.5667	97.6373	-0.10871	-0.083504	0.78383
161.525	26.6053	97.6361	-0.10697	-0.097867	0.78383
161.725	26.6437	97.6338	-0.1055	-0.11204	0.78383
161.925	26.6821	97.6298	-0.10542	-0.12532	0.78383
162.125	26.7205	97.6236	-0.10677	-0.13689	0.78383
162.325	26.7588	97.615	-0.10826	-0.14591	0.78384
162.525	26.7973	97.6043	-0.10851	-0.15181	0.78384
162.725	26.8359	97.5922	-0.10755	-0.15414	0.78384
162.925	26.8745	97.58	-0.10618	-0.15273	0.78384
163.125	26.9131	97.5689	-0.10458	-0.14771	0.78384
163.325	26.9516	97.5599	-0.10239	-0.13952	0.78385
163.525	26.9902	97.5531	-0.099452	-0.12875	0.78385
163.725	27.0289	97.5487	-0.095807	-0.11625	0.78385
163.925	27.0678	97.546	-0.091629	-0.10284	0.78385
164.125	27.1066	97.5447	-0.087602	-0.089495	0.78385
164.325	27.1457	97.544	-0.084784	-0.07702	0.78385
164.525	27.1847	97.5438	-0.083808	-0.066193	0.78386
164.725	27.2237	97.5437	-0.084415	-0.057544	0.78386
164.925	27.2625	97.5437	-0.085748	-0.05143	0.78386
165.125	27.3013	97.5437	-0.086591	-0.047948	0.78386
165.325	27.3401	97.5437	-0.086093	-0.04703	0.78386
165.525	27.3791	97.5436	-0.084497	-0.048471	0.78386
165.725	27.4179	97.5434	-0.082598	-0.051879	0.78386
165.925	27.4567	97.543	-0.080767	-0.056812	0.78386
166.125	27.4956	97.5419	-0.079153	-0.062731	0.78386
166.325	27.5341	97.54	-0.078096	-0.069029	0.78386
166.525	27.5726	97.5369	-0.077615	-0.075245	0.78387
166.725	27.6113	97.5323	-0.076925	-0.080948	0.78387
166.925	27.6502	97.5264	-0.074986	-0.085811	0.78387
167.125	27.6891	97.5196	-0.071482	-0.089626	0.78387
167.325	27.7283	97.513	-0.067204	-0.092355	0.78387
167.525	27.7673	97.5071	-0.063579	-0.094099	0.78387
167.725	27.8061	97.5027	-0.061428	-0.09509	0.78387
167.925	27.8452	97.4997	-0.060397	-0.095637	0.78387
168.125	27.884	97.4978	-0.05984	-0.096021	0.78387
168.325	27.9229	97.4966	-0.059376	-0.096483	0.78387
168.525	27.9622	97.4954	-0.058655	-0.097172	0.78387
168.725	28.0012	97.4936	-0.057535	-0.098114	0.78387
168.925	28.0402	97.4908	-0.056259	-0.099239	0.78387
169.125	28.0791	97.4867	-0.055113	-0.10041	0.78387
169.325	28.1178	97.4811	-0.054011	-0.10148	0.78387
169.525	28.1566	97.4746	-0.05258	-0.1023	0.78387
169.725	28.1955	97.4678	-0.050727	-0.10281	0.78387
169.925	28.2345	97.4617	-0.048661	-0.10299	0.78387
170.125	28.2734	97.4568	-0.046567	-0.10291	0.78387
170.325	28.3122	97.4533	-0.044725	-0.10266	0.78387
170.525	28.3509	97.451	-0.043208	-0.10237	0.78387
170.725	28.3897	97.4494	-0.041376	-0.10213	0.78387
170.925	28.4285	97.4478	-0.038446	-0.10196	0.78387
171.125	28.4673	97.4457	-0.034672	-0.10183	0.78387
171.325	28.5062	97.4424	-0.031491	-0.10162	0.78386
171.525	28.5451	97.4378	-0.030085	-0.1012	0.78386
171.725	28.5838	97.4318	-0.030128	-0.10043	0.78386
171.925	28.6227	97.4251	-0.030465	-0.099224	0.78386
172.125	28.6613	97.4185	-0.030366	-0.097609	0.78386
172.325	28.7006	97.4127	-0.02969	-0.095646	0.78386
172.525	28.7397	97.4082	-0.028514	-0.09357	0.78386
172.725	28.7788	97.4052	-0.02708	-0.091633	0.78386
172.925	28.8178	97.4035	-0.025797	-0.090106	0.78386
173.125	28.8566	97.4024	-0.024784	-0.089208	0.78385
173.325	28.8958	97.4017	-0.023374	-0.089063	0.78385
173.525	28.9347	97.4007	-0.020657	-0.089683	0.78385
173.725	28.9736	97.3992	-0.016713	-0.090949	0.78385
173.925	29.0126	97.3965	-0.012569	-0.092651	0.78385
174.125	29.0517	97.3923	-0.0090205	-0.094537	0.78385
174.325	29.0907	97.3867	-0.0063596	-0.096337	0.78385
174.525	29.1294	97.3802	-0.0048352	-0.097858	0.78384
174.725	29.1683	97.3735	-0.0046214	-0.099035	0.78384
174.925	29.2074	97.3673	-0.0053396	-0.099894	0.78384
175.125	29.2465	97.3623	-0.0060884	-0.10056	0.78384
175.325	29.2855	97.3588	-0.006123	-0.10125	0.78384
175.525	29.3241	97.3566	-0.0053542	-0.10218	0.78383
175.725	29.3629	97.3551	-0.0040455	-0.10356	0.78383
175.925	29.4017	97.3538	-0.0020467	-0.10552	0.78383
176.125	29.4406	97.352	0.0010257	-0.10811	0.78383
176.325	29.4794	97.3492	0.0047538	-0.11124	0.78383
176.525	29.5183	97.3451	0.0081404	-0.11477	0.78382
176.725	29.5573	97.3395	0.0105	-0.11846	0.78382
176.925	29.5966	97.3329	0.011564	-0.12203	0.78382
177.125	29.6358	97.326	0.011334	-0.12516	0.78382
177.325	29.6747	97.3195	0.010792	-0.12756	0.78381
177.525	29.7139	97.3139	0.01181	-0.12904	0.78381
177.725	29.7531	97.3091	0.015417	-0.12941	0.78381
177.925	29.7923	97.3045	0.020652	-0.12858	0.7838
178.125	29.8315	97.2995	0.025746	-0.12653	0.7838
178.325	29.8708	97.2936	0.029375	-0.12331	0.7838
178.525	29.9099	97.2869	0.030734	-0.11909	0.7838
178.725	29.9493	97.2799	0.030079	-0.11407	0.78379
178.925	29.9885	97.2736	0.028417	-0.10861	0.78379
179.125	30.0275	97.2685	0.02659	-0.10313	0.78379
179.325	30.0665	97.2648	0.025136	-0.097975	0.78378
179.525	30.1058	97.2625	0.024564	-0.093578	0.78378
179.725	30.1451	97.2612	0.025013	-0.090335	0.78378
179.925	30.1844	97.2605	0.0262	-0.088528	0.78377
180.125	30.2237	97.2599	0.02773	-0.088331	0.78377
180.325	30.2628	97.2591	0.029274	-0.089762	0.78377
180.525	30.3019	97.2577	0.030732	-0.092743	0.78376
180.725	30.3413	97.2551	0.032038	-0.097128	0.78376
180.925	30.3804	97.2512	0.032786	-0.10265	0.78375
181.125	30.4196	97.2457	0.032665	-0.10917	0.78375
181.325	30.459	97.2392	0.032029	-0.11651	0.78375
181.525	30.4981	97.2323	0.031581	-0.12452	0.78374
181.725	30.5372	97.226	0.03164	-0.13323	0.78374
181.925	30.5764	97.2207	0.032096	-0.14274	0.78374
182.125	30.6158	97.2167	0.032839	-0.15306	0.78373
182.325	30.6552	97.2134	0.03427	-0.16416	0.78373
182.525	30.6945	97.2101	0.037083	-0.17584	0.78372
182.725	30.7337	97.206	0.041344	-0.18777	0.78372
182.925	30.7728	97.2002	0.046183	-0.19951	0.78371
183.125	30.8119	97.1925	0.050296	-0.21044	0.78371
183.325	30.851	97.1826	0.052724	-0.2199	0.78371
183.525	30.8901	97.1709	0.053589	-0.22722	0.7837
183.725	30.9294	97.1578	0.053723	-0.23182	0.7837
183.925	30.9687	97.1438	0.053621	-0.23324	0.78369
184.125	31.0078	97.1295	0.053497	-0.23135	0.78369
184.325	31.047	97.1158	0.053668	-0.22627	0.78368
184.525	31.0864	97.1031	0.054159	-0.21833	0.78368
184.725	31.1255	97.0926	0.054545	-0.20823	0.78367
184.925	31.1647	97.0844	0.054643	-0.19661	0.78367
185.125	31.204	97.0785	0.054899	-0.18421	0.78366
185.325	31.2432	97.0747	0.055792	-0.17188	0.78366
185.525	31.2823	97.072	0.05744	-0.16014	0.78365
185.725	31.3215	97.0697	0.060099	-0.14937	0.78365
185.925	31.3605	97.067	0.064174	-0.13984	0.78364
186.125	31.3996	97.0631	0.069155	-0.13158	0.78364
186.325	31.4387	97.0579	0.073102	-0.12454	0.78363
186.525	31.4776	97.0516	0.074468	-0.1187	0.78362
186.725	31.5167	97.0448	0.073999	-0.11392	0.78362
186.925	31.5561	97.0383	0.073389	-0.11026	0.78361
187.125	31.5953	97.0329	0.073106	-0.1079	0.78361
187.325	31.6345	97.029	0.072703	-0.10701	0.7836
187.525	31.6739	97.0266	0.072328	-0.10787	0.7836
187.725	31.7131	97.0251	0.072764	-0.11068	0.78359
187.925	31.7523	97.0243	0.074448	-0.11554	0.78358
188.125	31.7915	97.0236	0.076855	-0.12239	0.78358
188.325	31.8309	97.0225	0.079026	-0.13098	0.78357
188.525	31.8702	97.0203	0.080927	-0.1408	0.78357
188.725	31.9095	97.0165	0.083546	-0.15115	0.78356
188.925	31.9487	97.0102	0.087055	-0.16126	0.78355
189.125	31.9878	97.0013	0.090302	-0.17036	0.78355
189.325	32.0267	96.9899	0.092502	-0.17783	0.78354
189.525	32.066	96.9771	0.093889	-0.18323	0.78354
189.725	32.1052	96.9642	0.094739	-0.18624	0.78353
189.925	32.1445	96.9526	0.095241	-0.18683	0.78352
190.125	32.1837	96.9434	0.095956	-0.18521	0.78352
190.325	32.2229	96.9365	0.097305	-0.18176	0.78351
190.525	32.2621	96.9314	0.098994	-0.17698	0.7835
190.725	32.3012	96.9272	0.10066	-0.17142	0.7835
190.925	32.3402	96.9227	0.10253	-0.16563	0.78349
191.125	32.3792	96.9173	0.10497	-0.16008	0.78348
191.325	32.4183	96.9109	0.10772	-0.15519	0.78347
191.525	32.4575	96.9041	0.1102	-0.15132	0.78347
191.725	32.4965	96.8975	0.11246	-0.14876	0.78346
191.925	32.5355	96.8919	0.11486	-0.14767	0.78345
192.125	32.5746	96.8874	0.11671	-0.14821	0.78345
192.325	32.6137	96.8839	0.11706	-0.15045	0.78344
192.525	32.6528	96.8808	0.11642	-0.15439	0.78343
192.725	32.6917	96.8774	0.11601	-0.15993	0.78342
192.925	32.731	96.8728	0.11644	-0.167	0.78342
193.125	32.7706	96.8669	0.11743	-0.17541	0.78341
193.325	32.8099	96.8597	0.11818	-0.1847	0.7834
193.525	32.8492	96.8517	0.11826	-0.19455	0.78339
193.725	32.8885	96.8432	0.11805	-0.20462	0.78339
193.925	32.9278	96.8345	0.11805	-0.21447	0.78338
194.125	32.9671	96.8254	0.11818	-0.22381	0.78337
194.325	33.0064	96.8157	0.11806	-0.23234	0.78336
194.525	33.0458	96.8052	0.11822	-0.23993	0.78335
194.725	33.0852	96.7941	0.1198	-0.24646	0.78335
194.925	33.1248	96.7827	0.12318	-0.25186	0.78334
195.125	33.1641	96.7716	0.12735	-0.25608	0.78333
195.325	33.2035	96.761	0.13079	-0.25915	0.78332
195.525	33.2429	96.751	0.13273	-0.26104	0.78331
195.725	33.2824	96.7413	0.13348	-0.26173	0.78331
195.925	33.3217	96.7316	0.13364	-0.26116	0.7833
196.125	33.3612	96.7211	0.13371	-0.25924	0.78329
196.325	33.4008	96.7097	0.13393	-0.2559	0.78328
196.525	33.4402	96.6977	0.13437	-0.25108	0.78327
196.725	33.4794	96.6855	0.13492	-0.2448	0.78326
196.925	33.5185	96.674	0.13555	-0.23706	0.78325
197.125	33.5578	96.6636	0.13666	-0.22791	0.78325
197.325	33.597	96.6544	0.13896	-0.21754	0.78324
197.525	33.6363	96.6462	0.14237	-0.20618	0.78323
197.725	33.6756	96.6384	0.14583	-0.19417	0.78322
197.925	33.7151	96.6306	0.14882	-0.18191	0.78321
198.125	33.7545	96.6229	0.15168	-0.16997	0.7832
198.325	33.7938	96.6158	0.15397	-0.15888	0.78319
198.525	33.8327	96.6098	0.15433	-0.14925	0.78318
198.725	33.8721	96.6053	0.15259	-0.14141	0.78317
198.925	33.9115	96.6022	0.15078	-0.13591	0.78316
199.125	33.9509	96.6003	0.15095	-0.13305	0.78315
199.325	33.9901	96.5991	0.15332	-0.13295	0.78314
199.525	34.0297	96.5978	0.1567	-0.13553	0.78314
199.725	34.0692	96.596	0.15956	-0.14048	0.78313
199.925	34.1085	96.593	0.16136	-0.14727	0.78312
200.125	34.1477	96.5882	0.16265	-0.15524	0.78311
200.325	34.1869	96.5816	0.164	-0.16366	0.7831
200.525	34.2263	96.573	0.16551	-0.17186	0.78309
200.725	34.2658	96.5629	0.16728	-0.17909	0.78308
200.925	34.3051	96.5522	0.16963	-0.18476	0.78307
201.125	34.3445	96.5412	0.17235	-0.18852	0.78306
201.325	34.3837	96.5309	0.17447	-0.19018	0.78305
201.525	34.4231	96.5217	0.17521	-0.18977	0.78304
201.725	34.4622	96.5137	0.17458	-0.18749	0.78303
201.925	34.5015	96.5067	0.17332	-0.18365	0.78302
202.125	34.5408	96.5001	0.17241	-0.17873	0.78301
202.325	34.5803	96.4933	0.17204	-0.17321	0.783
202.525	34.6197	96.4861	0.17195	-0.16773	0.78299
202.725	34.6588	96.4789	0.17232	-0.16291	0.78297
202.925	34.6981	96.4722	0.17343	-0.15926	0.78296
203.125	34.7374	96.4666	0.17517	-0.1573	0.78295
203.325	34.7766	96.4625	0.17747	-0.15742	0.78294
203.525	34.8157	96.4596	0.1805	-0.15984	0.78293
203.725	34.8552	96.4574	0.18413	-0.16466	0.78292
203.925	34.8946	96.4551	0.18734	-0.17171	0.78291
204.125	34.9338	96.4519	0.18897	-0.18064	0.7829
204.325	34.9729	96.4469	0.1889	-0.19093	0.78289
204.525	35.0123	96.4394	0.18794	-0.20215	0.78288
204.725	35.0517	96.4293	0.18676	-0.21363	0.78287
204.925	35.0909	96.4172	0.18565	-0.22469	0.78285
205.125	35.1301	96.4041	0.18519	-0.23493	0.78284
205.325	35.1694	96.3912	0.18614	-0.24407	0.78283
205.525	35.2086	96.3794	0.18874	-0.2519	0.78282
205.725	35.2479	96.3689	0.1924	-0.25843	0.78281
205.925	35.287	96.3594	0.19622	-0.26374	0.7828
206.125	35.3261	96.3501	0.19986	-0.26804	0.78279
206.325	35.3654	96.3405	0.20368	-0.27154	0.78277
206.525	35.4048	96.3303	0.20788	-0.27438	0.78276
206.725	35.4441	96.3195	0.21205	-0.27666	0.78275
206.925	35.4837	96.3083	0.21573	-0.27839	0.78274
207.125	35.5231	96.2968	0.21884	-0.27952	0.78273
207.325	35.5627	96.2851	0.22156	-0.27996	0.78272
207.525	35.6022	96.2734	0.22408	-0.27962	0.7827
207.725	35.6415	96.2616	0.22626	-0.27843	0.78269
207.925	35.6809	96.2497	0.22775	-0.27635	0.78268
208.125	35.7205	96.2376	0.22932	-0.27345	0.78267
208.325	35.76	96.2256	0.23246	-0.26985	0.78266
208.525	35.7994	96.214	0.23749	-0.26583	0.78264
208.725	35.8386	96.2029	0.24329	-0.26167	0.78263
208.925	35.8777	96.1928	0.24825	-0.25774	0.78262
209.125	35.9171	96.1835	0.25192	-0.25437	0.78261
209.325	35.9563	96.1749	0.25595	-0.25201	0.78259
209.525	35.9955	96.1667	0.26229	-0.25098	0.78258
209.725	36.0348	96.1584	0.27073	-0.25159	0.78257
209.925	36.0742	96.15	0.27971	-0.25408	0.78256
210.125	36.1136	96.1416	0.28837	-0.25853	0.78254
210.325	36.153	96.1333	0.29667	-0.26492	0.78253
210.525	36.1922	96.1249	0.30447	-0.27304	0.78252
210.725	36.2315	96.116	0.31168	-0.28266	0.7825
210.925	36.2706	96.1062	0.31849	-0.29333	0.78249
211.125	36.3098	96.095	0.32543	-0.30471	0.78248
211.325	36.3489	96.0824	0.33299	-0.3164	0.78246
211.525	36.3882	96.0683	0.34146	-0.3281	0.78245
211.725	36.4273	96.0533	0.3506	-0.33951	0.78244
211.925	36.4666	96.0376	0.36001	-0.35066	0.78242
212.125	36.5055	96.0217	0.36908	-0.36153	0.78241
212.325	36.5444	96.006	0.37798	-0.37248	0.7824
212.525	36.5833	95.9909	0.38781	-0.38397	0.78238
212.725	36.6221	95.9764	0.39963	-0.39651	0.78237
212.925	36.661	95.9623	0.41364	-0.41083	0.78236
213.125	36.6998	95.9486	0.4292	-0.42751	0.78234
213.325	36.7388	95.9347	0.44595	-0.44725	0.78233
213.525	36.7776	95.9205	0.46337	-0.4703	0.78232
213.725	36.8165	95.9055	0.48139	-0.49716	0.7823
213.925	36.8552	95.8895	0.49991	-0.52768	0.78229
214.125	36.8935	95.8723	0.51882	-0.56153	0.78227
214.325	36.9322	95.8534	0.53784	-0.5988	0.78226
214.525	36.971	95.8323	0.55649	-0.63897	0.78225
214.725	37.0097	95.8086	0.57486	-0.68111	0.78223
214.925	37.0485	95.7819	0.59339	-0.72464	0.78222
215.125	37.0869	95.7522	0.61206	-0.76836	0.7822
215.325	37.1253	95.7193	0.63146	-0.8122	0.78219
215.525	37.1637	95.684	0.6518	-0.85551	0.78217
215.725	37.202	95.6469	0.67281	-0.89812	0.78216
215.925	37.2405	95.6087	0.69406	-0.9402	0.78214
216.125	37.279	95.5701	0.71527	-0.98177	0.78213
216.325	37.3176	95.5315	0.73644	-1.02307	0.78212
216.525	37.3561	95.4928	0.75744	-1.06433	0.7821
216.725	37.3945	95.4533	0.77783	-1.106	0.78209
216.925	37.4332	95.4124	0.79705	-1.14866	0.78207
217.125	37.4719	95.3695	0.81482	-1.19233	0.78206
217.325	37.5108	95.3242	0.83114	-1.23721	0.78204
217.525	37.5496	95.2767	0.84504	-1.2829	0.78203
217.725	37.5885	95.2265	0.85579	-1.32939	0.78201
217.925	37.6277	95.1736	0.86379	-1.37631	0.782
218.125	37.6668	95.1184	0.86979	-1.42263	0.78198
218.325	37.7061	95.0608	0.87399	-1.46778	0.78197
218.525	37.7454	95.0008	0.8758	-1.51089	0.78195
218.725	37.7848	94.9386	0.87449	-1.55102	0.78193
218.925	37.8243	94.8742	0.87025	-1.58713	0.78192
219.125	37.8641	94.8077	0.86431	-1.61831	0.7819
219.325	37.9039	94.7395	0.85758	-1.64334	0.78189
219.525	37.9439	94.6692	0.84993	-1.6614	0.78187
219.725	37.9841	94.5966	0.84072	-1.67164	0.78186
219.925	38.0244	94.5222	0.82936	-1.67344	0.78184
220.125	38.0645	94.447	0.81592	-1.6666	0.78182
220.325	38.105	94.3713	0.80089	-1.65108	0.78181
220.525	38.1454	94.2974	0.78476	-1.62742	0.78179
220.725	38.1859	94.2264	0.76712	-1.59621	0.78178
220.925	38.2266	94.1588	0.74796	-1.55851	0.78176
221.125	38.267	94.0951	0.728	-1.51583	0.78174
221.325	38.3076	94.0343	0.70775	-1.46926	0.78173
221.525	38.3483	93.976	0.68806	-1.42014	0.78171
221.725	38.3889	93.9201	0.6699	-1.36997	0.7817
221.925	38.4294	93.8667	0.65328	-1.32016	0.78168
222.125	38.4703	93.8152	0.63763	-1.27093	0.78166
222.325	38.511	93.7665	0.62421	-1.2239	0.78165
222.525	38.5517	93.7204	0.61394	-1.17922	0.78163
222.725	38.5923	93.6766	0.60598	-1.13731	0.78161
222.925	38.633	93.6346	0.59795	-1.09804	0.7816
223.125	38.6735	93.5935	0.58883	-1.06142	0.78158
223.325	38.714	93.5528	0.57976	-1.02715	0.78156
223.525	38.7546	93.512	0.57174	-0.9949	0.78155
223.725	38.7953	93.4713	0.56412	-0.96446	0.78153
223.925	38.8358	93.4314	0.55601	-0.93583	0.78151
224.125	38.8764	93.3929	0.54733	-0.90871	0.78149
224.325	38.917	93.3563	0.53864	-0.88323	0.78148
224.525	38.9577	93.3217	0.53053	-0.85952	0.78146
224.725	38.9984	93.2891	0.52373	-0.83787	0.78144
224.925	39.039	93.2581	0.51805	-0.81856	0.78143
225.125	39.0797	93.2279	0.512	-0.80174	0.78141
225.325	39.1204	93.1983	0.50503	-0.78761	0.78139
225.525	39.1609	93.1691	0.49911	-0.77624	0.78137
225.725	39.2014	93.14	0.49632	-0.76748	0.78136
225.925	39.242	93.1107	0.49591	-0.76108	0.78134
226.125	39.2823	93.0814	0.49548	-0.75675	0.78132
226.325	39.3225	93.0518	0.49393	-0.75402	0.7813
226.525	39.3627	93.0218	0.49196	-0.7524	0.78128
226.725	39.4027	92.9916	0.49027	-0.75145	0.78127
226.925	39.4427	92.9611	0.48862	-0.75074	0.78125
227.125	39.4825	92.9304	0.48658	-0.74995	0.78123
227.325	39.5223	92.8994	0.48439	-0.74886	0.78121
227.525	39.5622	92.8684	0.48309	-0.74735	0.78119
227.725	39.6019	92.8378	0.48369	-0.74543	0.78118
227.925	39.6417	92.8075	0.48599	-0.74319	0.78116
228.125	39.6816	92.7774	0.48864	-0.74081	0.78114
228.325	39.7214	92.7478	0.49038	-0.73853	0.78112
228.525	39.7612	92.7189	0.49116	-0.73662	0.7811
228.725	39.801	92.6908	0.49131	-0.73536	0.78108
228.925	39.8407	92.6633	0.4908	-0.73496	0.78107
229.125	39.8808	92.6356	0.48971	-0.7356	0.78105
229.325	39.9207	92.6076	0.48857	-0.73738	0.78103
229.525	39.9607	92.5786	0.48792	-0.7403	0.78101
229.725	40.0007	92.5492	0.48782	-0.74421	0.78099
229.925	40.0408	92.5196	0.48782	-0.74892	0.78097
230.125	40.0806	92.4904	0.48779	-0.75408	0.78095
230.325	40.1204	92.4613	0.48834	-0.75929	0.78093
230.525	40.1602	92.4317	0.48988	-0.76417	0.78092
230.725	40.2	92.4011	0.492	-0.76828	0.7809
230.925	40.2399	92.3692	0.49394	-0.77124	0.78088
231.125	40.2796	92.3364	0.4952	-0.7727	0.78086
231.325	40.3196	92.3026	0.49508	-0.77244	0.78084
231.525	40.3594	92.2689	0.49324	-0.7704	0.78082
231.725	40.3993	92.2355	0.49103	-0.76664	0.7808
231.925	40.4389	92.2035	0.49043	-0.76142	0.78078
232.125	40.4787	92.1728	0.49154	-0.75508	0.78076
232.325	40.5187	92.1432	0.49304	-0.74808	0.78074
232.525	40.5587	92.1143	0.494	-0.74094	0.78072
232.725	40.5987	92.0858	0.49408	-0.73424	0.7807
232.925	40.6386	92.0576	0.4936	-0.72854	0.78068
233.125	40.6783	92.0299	0.49354	-0.72432	0.78066
233.325	40.7181	92.0026	0.49428	-0.72193	0.78064
233.525	40.7578	91.9758	0.49474	-0.72168	0.78062
233.725	40.7977	91.9491	0.49393	-0.72373	0.7806
233.925	40.8374	91.9223	0.4924	-0.72809	0.78058
234.125	40.877	91.8951	0.49149	-0.73464	0.78056
234.325	40.9167	91.8674	0.49183	-0.74312	0.78054
234.525	40.9563	91.8393	0.49326	-0.75311	0.78052
234.725	40.996	91.8107	0.49524	-0.76411	0.7805
234.925	41.0358	91.7815	0.49692	-0.77551	0.78048
235.125	41.0756	91.751	0.49767	-0.78661	0.78046
235.325	41.1154	91.7186	0.49776	-0.79674	0.78044
235.525	41.1551	91.6843	0.49818	-0.80525	0.78042
235.725	41.1949	91.6483	0.49966	-0.81176	0.7804
235.925	41.2348	91.6114	0.50195	-0.81589	0.78038
236.125	41.2748	91.5747	0.50425	-0.81752	0.78036
236.325	41.3146	91.5395	0.50607	-0.81669	0.78034
236.525	41.3543	91.5059	0.50747	-0.81367	0.78032
236.725	41.3942	91.4735	0.50889	-0.80877	0.7803
236.925	41.4341	91.4422	0.51065	-0.80246	0.78027
237.125	41.474	91.4113	0.5126	-0.79515	0.78025
237.325	41.514	91.3805	0.51445	-0.78731	0.78023
237.525	41.5538	91.3497	0.51605	-0.77939	0.78021
237.725	41.5935	91.3188	0.51739	-0.77171	0.78019
237.925	41.6333	91.2879	0.51851	-0.76454	0.78017
238.125	41.6728	91.2578	0.51954	-0.75817	0.78015
238.325	41.7125	91.2283	0.52059	-0.75272	0.78013
238.525	41.7523	91.1994	0.52131	-0.74839	0.7801
238.725	41.7921	91.171	0.52166	-0.7453	0.78008
238.925	41.8317	91.1428	0.52266	-0.74354	0.78006
239.125	41.8716	91.1141	0.52521	-0.74314	0.78004
239.325	41.9115	91.0856	0.52876	-0.74409	0.78002
239.525	41.9513	91.057	0.5323	-0.74633	0.78
239.725	41.9912	91.0284	0.53541	-0.74973	0.77997
239.925	42.0311	90.9992	0.53813	-0.75413	0.77995
240.125	42.0711	90.9693	0.54039	-0.75931	0.77993
240.325	42.1112	90.9386	0.5418	-0.76504	0.77991
240.525	42.1511	90.9076	0.54202	-0.77102	0.77989
240.725	42.1912	90.8762	0.54112	-0.77703	0.77986
240.925	42.2311	90.845	0.53991	-0.78275	0.77984
241.125	42.2709	90.8138	0.53924	-0.78798	0.77982
241.325	42.3109	90.7822	0.5392	-0.79254	0.7798
241.525	42.3507	90.75	0.53957	-0.7963	0.77977
241.725	42.3907	90.7169	0.54063	-0.79922	0.77975
241.925	42.4307	90.6831	0.54211	-0.80131	0.77973
242.125	42.4706	90.6492	0.54281	-0.80267	0.77971
242.325	42.5104	90.6155	0.54273	-0.80349	0.77968
242.525	42.5505	90.5827	0.54352	-0.80398	0.77966
242.725	42.5906	90.5512	0.54616	-0.80435	0.77964
242.925	42.6306	90.5208	0.55013	-0.8048	0.77962
243.125	42.6706	90.4909	0.5548	-0.80545	0.77959
243.325	42.7107	90.4605	0.5598	-0.8064	0.77957
243.525	42.7506	90.4293	0.56456	-0.80765	0.77955
243.725	42.7905	90.3971	0.5684	-0.80919	0.77952
243.925	42.8304	90.3638	0.57105	-0.81097	0.7795
244.125	42.8702	90.3298	0.57269	-0.813	0.77948
244.325	42.91	90.2957	0.57333	-0.8153	0.77945
244.525	42.9497	90.2622	0.57288	-0.81798	0.77943
244.725	42.9894	90.2294	0.57163	-0.82124	0.77941
244.925	43.0293	90.1974	0.56991	-0.82536	0.77938
245.125	43.0692	90.1659	0.56784	-0.83062	0.77936
245.325	43.109	90.1345	0.5659	-0.83732	0.77934
245.525	43.1487	90.103	0.56452	-0.84564	0.77931
245.725	43.1886	90.0709	0.56367	-0.85577	0.77929
245.925	43.2284	90.0386	0.56381	-0.86757	0.77927
246.125	43.2682	90.0058	0.56628	-0.8809	0.77924
246.325	43.3083	89.9723	0.57151	-0.89536	0.77922
246.525	43.3482	89.9379	0.57775	-0.91032	0.7792
246.725	43.3878	89.9023	0.58247	-0.92507	0.77917
246.925	43.4276	89.8646	0.58481	-0.93905	0.77915
247.125	43.4673	89.8247	0.58546	-0.95163	0.77912
247.325	43.5069	89.7832	0.58554	-0.96226	0.7791
247.525	43.5465	89.7406	0.5862	-0.97068	0.77908
247.725	43.5862	89.6978	0.58825	-0.97679	0.77905
247.925	43.6261	89.6556	0.59144	-0.9807	0.77903
248.125	43.6659	89.6145	0.59471	-0.98272	0.779
248.325	43.7056	89.5749	0.59679	-0.98338	0.77898
248.525	43.7452	89.5363	0.59701	-0.98328	0.77895
248.725	43.785	89.4986	0.59593	-0.98307	0.77893
248.925	43.8246	89.4618	0.59482	-0.98336	0.7789
249.125	43.8642	89.4253	0.59503	-0.98464	0.77888
249.325	43.9038	89.3886	0.59762	-0.98725	0.77885
249.525	43.9436	89.3514	0.60205	-0.99136	0.77883
249.725	43.9834	89.3134	0.60611	-0.99694	0.7788
249.925	44.0231	89.2748	0.60797	-1.00376	0.77878
250.125	44.0627	89.2354	0.60766	-1.01155	0.77876
250.325	44.1024	89.1951	0.6064	-1.01996	0.77873
250.525	44.1423	89.1539	0.60525	-1.02861	0.7787
250.725	44.1821	89.1118	0.6043	-1.03713	0.77868
250.925	44.2222	89.0686	0.60354	-1.04531	0.77865
251.125	44.2624	89.0246	0.60372	-1.05298	0.77863
251.325	44.3024	88.9807	0.60532	-1.06	0.7786
251.525	44.3423	88.9372	0.60781	-1.06649	0.77858
251.725	44.3822	88.8942	0.61072	-1.07261	0.77855
251.925	44.4222	88.8516	0.61413	-1.07859	0.77853
252.125	44.4621	88.8094	0.6178	-1.08465	0.7785
252.325	44.502	88.7672	0.62097	-1.09099	0.77848
252.525	44.542	88.7246	0.62273	-1.09777	0.77845
252.725	44.582	88.6817	0.62296	-1.10505	0.77842
252.925	44.6221	88.638	0.62274	-1.11283	0.7784
253.125	44.6619	88.5941	0.62291	-1.1209	0.77837
253.325	44.7019	88.5493	0.62317	-1.12918	0.77835
253.525	44.742	88.5037	0.62349	-1.1374	0.77832
253.725	44.782	88.4574	0.62446	-1.1453	0.7783
253.925	44.8219	88.4104	0.62596	-1.15262	0.77827
254.125	44.862	88.363	0.62709	-1.15914	0.77824
254.325	44.902	88.3154	0.6274	-1.16463	0.77822
254.525	44.9418	88.2681	0.62699	-1.16892	0.77819
254.725	44.9818	88.2208	0.62622	-1.17193	0.77816
254.925	45.0217	88.1736	0.62565	-1.17359	0.77814
255.125	45.0614	88.1264	0.62592	-1.1739	0.77811
255.325	45.1014	88.0786	0.62728	-1.17293	0.77808
255.525	45.1414	88.0304	0.62903	-1.17081	0.77806
255.725	45.1812	87.9821	0.6299	-1.16778	0.77803
255.925	45.2211	87.9341	0.6295	-1.16413	0.778
256.125	45.261	87.8868	0.62866	-1.16024	0.77798
256.325	45.301	87.8406	0.62797	-1.15653	0.77795
256.525	45.341	87.7954	0.62726	-1.15342	0.77792
256.725	45.3809	87.7512	0.62653	-1.15134	0.7779
256.925	45.4209	87.7073	0.62617	-1.15064	0.77787
257.125	45.4609	87.6633	0.62643	-1.15162	0.77784
257.325	45.5008	87.6192	0.62705	-1.15449	0.77782
257.525	45.5409	87.5743	0.62749	-1.15937	0.77779
257.725	45.5811	87.5286	0.62786	-1.16632	0.77776
257.925	45.6212	87.4825	0.62889	-1.17521	0.77773
258.125	45.6614	87.4358	0.63085	-1.18587	0.77771
258.325	45.7014	87.3888	0.63314	-1.19798	0.77768
258.525	45.7415	87.3414	0.63503	-1.21117	0.77765
258.725	45.7815	87.2938	0.63609	-1.22486	0.77762
258.925	45.8216	87.2459	0.63634	-1.23854	0.7776
259.125	45.8615	87.1973	0.63641	-1.25153	0.77757
259.325	45.9015	87.1473	0.63739	-1.26317	0.77754
259.525	45.9416	87.095	0.63971	-1.27289	0.77751
259.725	45.9815	87.0405	0.64241	-1.28011	0.77749
259.925	46.0213	86.9846	0.64441	-1.2845	0.77746
260.125	46.0615	86.9276	0.6455	-1.28593	0.77743
260.325	46.1013	86.872	0.64602	-1.28448	0.7774
260.525	46.1413	86.8179	0.64614	-1.28046	0.77737
260.725	46.1813	86.7657	0.64539	-1.2744	0.77735
260.925	46.2213	86.7153	0.64344	-1.26699	0.77732
261.125	46.2614	86.666	0.64103	-1.25894	0.77729
261.325	46.3013	86.6176	0.63932	-1.25104	0.77726
261.525	46.341	86.5699	0.6386	-1.24394	0.77723
261.725	46.3808	86.5226	0.63855	-1.2381	0.7772
261.925	46.4207	86.4753	0.63914	-1.23383	0.77717
262.125	46.4604	86.4283	0.6405	-1.23126	0.77715
262.325	46.5004	86.381	0.64254	-1.23029	0.77712
262.525	46.5403	86.3334	0.64493	-1.23069	0.77709
262.725	46.5802	86.2855	0.6468	-1.23208	0.77706
262.925	46.6198	86.237	0.6471	-1.234	0.77703
263.125	46.6593	86.1876	0.64584	-1.23603	0.777
263.325	46.6993	86.1365	0.64387	-1.23782	0.77697
263.525	46.7392	86.0849	0.64161	-1.23902	0.77694
263.725	46.7793	86.0328	0.63906	-1.23944	0.77692
263.925	46.8194	85.9812	0.63648	-1.23897	0.77689
264.125	46.8595	85.9307	0.63411	-1.23764	0.77686
264.325	46.8995	85.8814	0.63217	-1.23553	0.77683
264.525	46.9393	85.833	0.6307	-1.23279	0.7768
264.725	46.9792	85.7849	0.6294	-1.22959	0.77677
264.925	47.0192	85.7367	0.62798	-1.22609	0.77674
265.125	47.0596	85.6876	0.62612	-1.22242	0.77671
265.325	47.0998	85.6385	0.62361	-1.21879	0.77668
265.525	47.1401	85.5888	0.62074	-1.21532	0.77665
265.725	47.1802	85.5394	0.61819	-1.21219	0.77662
265.925	47.2202	85.4902	0.61598	-1.20958	0.77659
266.125	47.2602	85.4415	0.61355	-1.20767	0.77656
266.325	47.3001	85.3937	0.61061	-1.2067	0.77653
266.525	47.3401	85.3465	0.60785	-1.20686	0.7765
266.725	47.38	85.3	0.60637	-1.20835	0.77647
266.925	47.4201	85.2535	0.60637	-1.21132	0.77644
267.125	47.4601	85.207	0.60711	-1.21578	0.77641
267.325	47.4997	85.1605	0.60807	-1.22155	0.77638
267.525	47.5395	85.1132	0.60969	-1.22847	0.77635
267.725	47.5795	85.0649	0.61236	-1.23613	0.77632
267.925	47.6195	85.0159	0.61561	-1.24395	0.77629
268.125	47.6596	84.9661	0.61852	-1.25127	0.77626
268.325	47.6999	84.915	0.62011	-1.25741	0.77623
268.525	47.74	84.8631	0.62023	-1.26163	0.7762
268.725	47.7804	84.8096	0.62057	-1.26338	0.77617
268.925	47.8206	84.7552	0.62271	-1.26222	0.77614
269.125	47.8608	84.7002	0.62572	-1.25795	0.77611
269.325	47.9009	84.6453	0.62799	-1.25061	0.77608
269.525	47.9409	84.5915	0.62994	-1.24051	0.77605
269.725	47.9809	84.5396	0.63271	-1.22816	0.77602
269.925	48.0205	84.4904	0.63588	-1.21435	0.77599
270.125	48.0604	84.4431	0.63815	-1.1996	0.77595
270.325	48.1	84.3979	0.63932	-1.18491	0.77592
270.525	48.1399	84.3535	0.64072	-1.17075	0.77589
270.725	48.1797	84.3097	0.64323	-1.1578	0.77586
270.925	48.2195	84.2662	0.64622	-1.14642	0.77583
271.125	48.2594	84.2228	0.64832	-1.13675	0.7758
271.325	48.2995	84.1793	0.64864	-1.12871	0.77577
271.525	48.3395	84.1359	0.64738	-1.12213	0.77574
271.725	48.3796	84.0919	0.64551	-1.11659	0.7757
271.925	48.4198	84.0472	0.64398	-1.11163	0.77567
272.125	48.4596	84.0022	0.6431	-1.10678	0.77564
272.325	48.4997	83.9564	0.64253	-1.10155	0.77561
272.525	48.5397	83.9105	0.642	-1.09558	0.77558
272.725	48.5797	83.8652	0.64186	-1.08868	0.77555
272.925	48.6196	83.8204	0.6425	-1.08074	0.77551
273.125	48.6596	83.776	0.64361	-1.07185	0.77548
273.325	48.6993	83.7327	0.64453	-1.06236	0.77545
273.525	48.7392	83.6899	0.64518	-1.05256	0.77542
273.725	48.779	83.6478	0.64608	-1.04305	0.77539
273.925	48.8188	83.6066	0.64758	-1.03437	0.77535
274.125	48.859	83.5661	0.64928	-1.02707	0.77532
274.325	48.8989	83.5269	0.65043	-1.02177	0.77529
274.525	48.9389	83.489	0.6509	-1.01878	0.77526
274.725	48.979	83.4519	0.65127	-1.01823	0.77523
274.925	49.0191	83.4155	0.65247	-1.02004	0.77519
275.125	49.059	83.3789	0.655	-1.02384	0.77516
275.325	49.0993	83.3407	0.65818	-1.02912	0.77513
275.525	49.1393	83.3004	0.66016	-1.03512	0.7751
275.725	49.1796	83.2571	0.65967	-1.04112	0.77506
275.925	49.2199	83.2113	0.65736	-1.04639	0.77503
276.125	49.26	83.1645	0.65504	-1.05034	0.775
276.325	49.3003	83.1173	0.65354	-1.05269	0.77496
276.525	49.3407	83.0712	0.6528	-1.05332	0.77493
276.725	49.3809	83.0268	0.65281	-1.05245	0.7749
276.925	49.4211	82.984	0.65391	-1.05052	0.77487
277.125	49.4612	82.9427	0.65624	-1.04814	0.77483
277.325	49.5013	82.9026	0.65934	-1.04596	0.7748
277.525	49.5413	82.8631	0.66212	-1.04457	0.77477
277.725	49.5814	82.8238	0.66331	-1.04442	0.77473
277.925	49.6215	82.7847	0.66222	-1.04576	0.7747
278.125	49.6616	82.7453	0.65939	-1.04857	0.77467
278.325	49.7016	82.7055	0.65619	-1.05257	0.77463
278.525	49.7417	82.6649	0.65405	-1.05729	0.7746
278.725	49.7816	82.6232	0.65398	-1.06207	0.77457
278.925	49.8215	82.5801	0.65594	-1.06624	0.77453
279.125	49.8616	82.5349	0.65887	-1.06917	0.7745
279.325	49.9018	82.4882	0.66163	-1.07028	0.77447
279.525	49.9419	82.4408	0.66344	-1.06921	0.77443
279.725	49.9819	82.3939	0.66414	-1.06583	0.7744
279.925	50.0218	82.3483	0.66432	-1.06024	0.77436
280.125	50.0617	82.3045	0.66467	-1.05272	0.77433
280.325	50.1018	82.2624	0.6658	-1.04368	0.7743
280.525	50.1416	82.2221	0.66835	-1.03376	0.77426
280.725	50.1812	82.1828	0.67182	-1.02347	0.77423
280.925	50.2211	82.1438	0.67422	-1.01328	0.77419
281.125	50.2608	82.1052	0.674	-1.00367	0.77416
281.325	50.3005	82.0669	0.6718	-0.99493	0.77413
281.525	50.34	82.0288	0.66996	-0.98723	0.77409
281.725	50.3795	81.9908	0.67045	-0.98056	0.77406
281.925	50.4192	81.9527	0.67324	-0.97478	0.77402
282.125	50.459	81.9146	0.67721	-0.96977	0.77399
282.325	50.4986	81.8766	0.68157	-0.96532	0.77395
282.525	50.5384	81.8382	0.68524	-0.96112	0.77392
282.725	50.5782	81.7996	0.68657	-0.95698	0.77388
282.925	50.618	81.7609	0.68561	-0.95275	0.77385
283.125	50.6576	81.7223	0.68432	-0.94829	0.77381
283.325	50.6973	81.6838	0.68469	-0.9435	0.77378
283.525	50.7372	81.6455	0.68766	-0.93836	0.77374
283.725	50.7771	81.6077	0.69237	-0.93291	0.77371
283.925	50.817	81.5706	0.69612	-0.92722	0.77367
284.125	50.8569	81.5343	0.69684	-0.92137	0.77364
284.325	50.8967	81.4985	0.69518	-0.9154	0.7736
284.525	50.9364	81.463	0.69349	-0.90936	0.77357
284.725	50.9763	81.4274	0.69344	-0.90322	0.77353
284.925	51.0162	81.3916	0.69493	-0.89695	0.7735
285.125	51.0563	81.3553	0.69684	-0.89046	0.77346
285.325	51.0964	81.3191	0.69822	-0.88373	0.77343
285.525	51.1364	81.2831	0.69848	-0.87673	0.77339
285.725	51.1764	81.2476	0.69748	-0.86942	0.77336
285.925	51.2165	81.2124	0.69565	-0.86183	0.77332
286.125	51.2565	81.1775	0.69377	-0.85406	0.77329
286.325	51.2966	81.1429	0.6923	-0.84622	0.77325
286.525	51.3368	81.1087	0.69115	-0.83849	0.77321
286.725	51.377	81.0755	0.69026	-0.83108	0.77318
286.925	51.4173	81.0431	0.68982	-0.82413	0.77314
287.125	51.4574	81.0115	0.68979	-0.8178	0.77311
287.325	51.4977	80.9801	0.68993	-0.8121	0.77307
287.525	51.5378	80.9487	0.69019	-0.80708	0.77303
287.725	51.578	80.9171	0.69069	-0.80262	0.773
287.925	51.6181	80.8853	0.6916	-0.7986	0.77296
288.125	51.6582	80.8533	0.69307	-0.79482	0.77293
288.325	51.6983	80.8211	0.69496	-0.79108	0.77289
288.525	51.7384	80.7888	0.69708	-0.78716	0.77285
288.725	51.7785	80.7566	0.6993	-0.78286	0.77282
288.925	51.8186	80.7245	0.70105	-0.77802	0.77278
289.125	51.8588	80.6927	0.702	-0.7725	0.77274
289.325	51.8989	80.6613	0.70255	-0.76628	0.77271
289.525	51.9392	80.6303	0.70288	-0.75935	0.77267
289.725	51.9795	80.5994	0.70244	-0.75174	0.77263
289.925	52.0197	80.5688	0.70092	-0.74361	0.7726
290.125	52.0599	80.5384	0.69877	-0.73507	0.77256
290.325	52.1	80.5086	0.69689	-0.72628	0.77252
290.525	52.1401	80.4795	0.69649	-0.71737	0.77249
290.725	52.1802	80.4514	0.69829	-0.70854	0.77245
290.925	52.2203	80.4241	0.70142	-0.69992	0.77241
291.125	52.2603	80.3973	0.70443	-0.69168	0.77237
291.325	52.3002	80.3704	0.70679	-0.68393	0.77234
291.525	52.3402	80.3432	0.70875	-0.67676	0.7723
291.725	52.3801	80.316	0.71041	-0.67029	0.77226
291.925	52.4203	80.2891	0.71147	-0.66448	0.77223
292.125	52.4604	80.2629	0.7116	-0.65943	0.77219
292.325	52.5009	80.2374	0.71063	-0.65512	0.77215
292.525	52.5412	80.2123	0.70884	-0.65158	0.77211
292.725	52.5816	80.1872	0.70711	-0.64875	0.77207
292.925	52.622	80.1616	0.70633	-0.64656	0.77204
293.125	52.6626	80.1353	0.70659	-0.6449	0.772
293.325	52.7031	80.1088	0.70753	-0.64366	0.77196
293.525	52.7434	80.0826	0.7088	-0.64269	0.77192
293.725	52.784	80.0567	0.7098	-0.64183	0.77189
293.925	52.8245	80.0311	0.70977	-0.64095	0.77185
294.125	52.8648	80.0055	0.70886	-0.63993	0.77181
294.325	52.9052	79.9795	0.70796	-0.63865	0.77177
294.525	52.9453	79.9533	0.70784	-0.63704	0.77173
294.725	52.9857	79.9266	0.70881	-0.63505	0.7717
294.925	53.0259	79.9002	0.71092	-0.63264	0.77166
295.125	53.0658	79.8744	0.71338	-0.62981	0.77162
295.325	53.106	79.8493	0.71464	-0.6265	0.77158
295.525	53.1461	79.8247	0.71423	-0.62271	0.77154
295.725	53.1863	79.8005	0.71325	-0.61843	0.7715
295.925	53.2264	79.7761	0.71245	-0.61364	0.77147
296.125	53.2665	79.7512	0.7122	-0.60836	0.77143
296.325	53.3067	79.7255	0.71278	-0.60256	0.77139
296.525	53.3468	79.6998	0.71326	-0.59628	0.77135
296.725	53.3868	79.6749	0.71207	-0.58955	0.77131
296.925	53.4269	79.6511	0.70905	-0.58235	0.77127
297.125	53.4671	79.6286	0.70544	-0.57468	0.77123
297.325	53.5074	79.6071	0.70284	-0.56659	0.77119
297.525	53.5476	79.5856	0.70161	-0.5581	0.77115
297.725	53.5882	79.5632	0.7008	-0.54918	0.77112
297.925	53.6285	79.5401	0.69958	-0.54001	0.77108
298.125	53.6687	79.5166	0.69781	-0.53072	0.77104
298.325	53.7089	79.4937	0.69559	-0.52147	0.771
298.525	53.7491	79.4719	0.69374	-0.51252	0.77096
298.725	53.7894	79.4516	0.69353	-0.50415	0.77092
298.925	53.8299	79.4327	0.69502	-0.49675	0.77088
299.125	53.8698	79.4147	0.69655	-0.49074	0.77084
299.325	53.9099	79.3972	0.69664	-0.48631	0.7708
299.525	53.9502	79.3798	0.69571	-0.48371	0.77076
299.725	53.9901	79.3627	0.69501	-0.48308	0.77072
299.925	54.0303	79.3453	0.69472	-0.48438	0.77068
300.125	54.0707	79.3276	0.69442	-0.48748	0.77064
300.325	54.1111	79.3092	0.69392	-0.49211	0.7706
300.525	54.1516	79.2896	0.69357	-0.49784	0.77056
300.725	54.1918	79.2692	0.69419	-0.50413	0.77052
300.925	54.232	79.2482	0.69602	-0.51047	0.77048
301.125	54.2724	79.2267	0.69796	-0.5164	0.77044
301.325	54.3128	79.2049	0.69808	-0.52139	0.7704
301.525	54.353	79.183	0.69541	-0.52497	0.77036
301.725	54.3935	79.1604	0.69142	-0.52686	0.77032
301.925	54.4339	79.1372	0.68927	-0.5268	0.77028
302.125	54.474	79.1139	0.69057	-0.5247	0.77024
302.325	54.5143	79.0906	0.69394	-0.52054	0.7702
302.525	54.5544	79.0679	0.6968	-0.51449	0.77016
302.725	54.595	79.0457	0.69789	-0.5067	0.77012
302.925	54.6356	79.0243	0.69746	-0.49755	0.77008
303.125	54.676	79.004	0.69632	-0.4875	0.77004
303.325	54.7164	78.9848	0.69504	-0.47697	0.77
303.525	54.7569	78.9663	0.69385	-0.46631	0.76996
303.725	54.797	78.9488	0.6929	-0.45592	0.76992
303.925	54.8372	78.932	0.69222	-0.44591	0.76988
304.125	54.8776	78.9155	0.69212	-0.43634	0.76984
304.325	54.9178	78.8996	0.69308	-0.42718	0.76979
304.525	54.9582	78.8838	0.6952	-0.41824	0.76975
304.725	54.9984	78.8679	0.69772	-0.40928	0.76971
304.925	55.0387	78.8514	0.69949	-0.40002	0.76967
305.125	55.0789	78.834	0.70013	-0.3902	0.76963
305.325	55.1192	78.8158	0.7001	-0.37967	0.76959
305.525	55.1595	78.7976	0.69958	-0.36845	0.76955
305.725	55.2	78.7802	0.69855	-0.35658	0.76951
305.925	55.2405	78.7648	0.69752	-0.34442	0.76946
306.125	55.2809	78.7516	0.69666	-0.33241	0.76942
306.325	55.3212	78.7404	0.69549	-0.32109	0.76938
306.525	55.3616	78.7301	0.69414	-0.31094	0.76934
306.725	55.4018	78.7203	0.69357	-0.30249	0.7693
306.925	55.4417	78.7105	0.69367	-0.29618	0.76926
307.125	55.4817	78.7006	0.6936	-0.29227	0.76921
307.325	55.5217	78.6906	0.69387	-0.29097	0.76917
307.525	55.5618	78.6803	0.69546	-0.2924	0.76913
307.725	55.602	78.6698	0.6979	-0.29661	0.76909
307.925	55.6419	78.6591	0.69994	-0.30342	0.76905
308.125	55.6819	78.6483	0.70091	-0.31264	0.769
308.325	55.7218	78.6372	0.70052	-0.32388	0.76896
308.525	55.7617	78.626	0.69881	-0.33655	0.76892
308.725	55.8015	78.6143	0.6966	-0.35001	0.76888
308.925	55.8417	78.6018	0.695	-0.36354	0.76884
309.125	55.882	78.5882	0.69341	-0.37613	0.76879
309.325	55.922	78.5728	0.69041	-0.38665	0.76875
309.525	55.9619	78.555	0.68637	-0.39426	0.76871
309.725	56.0019	78.5342	0.68272	-0.39828	0.76867
309.925	56.042	78.5111	0.68013	-0.39818	0.76862
310.125	56.0821	78.4871	0.67819	-0.39377	0.76858
310.325	56.1223	78.4643	0.67599	-0.38524	0.76854
310.525	56.1627	78.4445	0.67307	-0.37307	0.7685
310.725	56.203	78.4287	0.67012	-0.35812	0.76845
310.925	56.2431	78.4166	0.66858	-0.3414	0.76841
311.125	56.2831	78.4068	0.66929	-0.32391	0.76837
311.325	56.3233	78.3979	0.67145	-0.30646	0.76832
311.525	56.3636	78.389	0.6735	-0.28987	0.76828
311.725	56.4036	78.38	0.67515	-0.27483	0.76824
311.925	56.4438	78.3708	0.67718	-0.2615	0.76819
312.125	56.484	78.3616	0.67992	-0.25006	0.76815
312.325	56.5241	78.3522	0.68318	-0.24044	0.76811
312.525	56.564	78.343	0.68666	-0.23257	0.76806
312.725	56.6041	78.3338	0.68992	-0.22617	0.76802
312.925	56.6442	78.3248	0.69225	-0.22114	0.76798
313.125	56.6843	78.3161	0.6932	-0.2174	0.76793
313.325	56.7246	78.3074	0.69282	-0.21495	0.76789
313.525	56.7648	78.2988	0.69161	-0.21385	0.76785
313.725	56.8049	78.2906	0.69008	-0.2142	0.7678
313.925	56.8451	78.2831	0.68861	-0.21604	0.76776
314.125	56.8853	78.2764	0.68765	-0.21933	0.76772
314.325	56.9256	78.2703	0.6877	-0.22389	0.76767
314.525	56.9658	78.2639	0.68844	-0.22936	0.76763
314.725	57.0061	78.2566	0.68877	-0.23526	0.76758
314.925	57.0466	78.248	0.68831	-0.24097	0.76754
315.125	57.087	78.2379	0.68781	-0.24572	0.7675
315.325	57.1273	78.2262	0.68805	-0.24883	0.76745
315.525	57.1677	78.213	0.68905	-0.2497	0.76741
315.725	57.2082	78.1981	0.69025	-0.24795	0.76736
315.925	57.2486	78.1825	0.69112	-0.24345	0.76732
316.125	57.289	78.1674	0.69169	-0.23643	0.76727
316.325	57.3293	78.1542	0.692	-0.2273	0.76723
316.525	57.3697	78.1439	0.69172	-0.21678	0.76719
316.725	57.4102	78.1368	0.69088	-0.2056	0.76714
316.925	57.4505	78.1323	0.68998	-0.19471	0.7671
317.125	57.4906	78.1293	0.68924	-0.1848	0.76705
317.325	57.531	78.1265	0.68889	-0.17633	0.76701
317.525	57.5711	78.1229	0.68938	-0.16973	0.76696
317.725	57.6112	78.118	0.69037	-0.16501	0.76692
317.925	57.6515	78.1118	0.69064	-0.16202	0.76687
318.125	57.6918	78.1046	0.68995	-0.16048	0.76683
318.325	57.7318	78.0972	0.68947	-0.16003	0.76678
318.525	57.7718	78.0902	0.69005	-0.16025	0.76674
318.725	57.8118	78.0835	0.69117	-0.16081	0.76669
318.925	57.8517	78.077	0.69195	-0.16146	0.76665
319.125	57.8918	78.0701	0.69269	-0.16204	0.7666
319.325	57.9317	78.0628	0.69397	-0.16248	0.76656
319.525	57.9718	78.0554	0.69516	-0.16282	0.76651
319.725	58.0116	78.0484	0.69524	-0.16315	0.76647
319.925	58.0515	78.0423	0.69435	-0.16359	0.76642
320.125	58.0913	78.0369	0.69331	-0.16428	0.76638
320.325	58.1312	78.0318	0.69298	-0.16533	0.76633
320.525	58.1712	78.0263	0.69357	-0.16687	0.76628
320.725	58.2112	78.0199	0.69414	-0.16897	0.76624
320.925	58.2513	78.0128	0.69387	-0.17173	0.76619
321.125	58.2911	78.0053	0.69311	-0.17519	0.76615
321.325	58.3311	77.9981	0.69241	-0.17941	0.7661
321.525	58.3712	77.9913	0.69149	-0.18446	0.76606
321.725	58.4112	77.9848	0.69015	-0.19033	0.76601
321.925	58.4512	77.978	0.68913	-0.19704	0.76596
322.125	58.4913	77.9706	0.68947	-0.20456	0.76592
322.325	58.5311	77.9627	0.6911	-0.21272	0.76587
322.525	58.5711	77.9545	0.69304	-0.22139	0.76583
322.725	58.6112	77.9463	0.69453	-0.23024	0.76578
322.925	58.6512	77.938	0.6953	-0.23881	0.76573
323.125	58.6915	77.9292	0.69551	-0.2466	0.76569
323.325	58.7317	77.9195	0.69591	-0.25289	0.76564
323.525	58.772	77.9086	0.69678	-0.25702	0.76559
323.725	58.8124	77.8961	0.69757	-0.25837	0.76555
323.925	58.8528	77.882	0.69774	-0.25642	0.7655
324.125	58.893	77.8666	0.6971	-0.25096	0.76545
324.325	58.9333	77.8505	0.69617	-0.24201	0.76541
324.525	58.9736	77.8353	0.69607	-0.22991	0.76536
324.725	59.0138	77.8223	0.69683	-0.21534	0.76531
324.925	59.0541	77.8124	0.69667	-0.19915	0.76527
325.125	59.0943	77.8059	0.69408	-0.18239	0.76522
325.325	59.1344	77.802	0.69004	-0.16611	0.76517
325.525	59.1743	77.8	0.68683	-0.15126	0.76513
325.725	59.2143	77.799	0.68529	-0.13842	0.76508
325.925	59.2542	77.7982	0.68487	-0.12808	0.76503
326.125	59.2941	77.7971	0.68483	-0.1204	0.76498
326.325	59.334	77.7951	0.6849	-0.11525	0.76494
326.525	59.3742	77.7918	0.6853	-0.1123	0.76489
326.725	59.414	77.787	0.6865	-0.11118	0.76484
326.925	59.4538	77.7808	0.68849	-0.11141	0.7648
327.125	59.4939	77.7739	0.68991	-0.11261	0.76475
327.325	59.534	77.7671	0.68922	-0.11447	0.7647
327.525	59.5741	77.7613	0.6867	-0.11681	0.76465
327.725	59.6141	77.7568	0.68404	-0.11953	0.76461
327.925	59.6541	77.7536	0.68271	-0.12261	0.76456
328.125	59.6947	77.751	0.68341	-0.12611	0.76451
328.325	59.735	77.7483	0.68593	-0.1299	0.76446
328.525	59.7751	77.7446	0.68959	-0.13386	0.76441
328.725	59.8153	77.7396	0.6939	-0.13779	0.76437
328.925	59.8556	77.7331	0.69839	-0.14142	0.76432
329.125	59.8957	77.7258	0.70259	-0.14438	0.76427
329.325	59.9357	77.7183	0.70616	-0.14638	0.76422
329.525	59.9758	77.7109	0.70867	-0.14712	0.76417
329.725	60.0158	77.7039	0.70991	-0.1464	0.76413
329.925	60.0558	77.6968	0.71044	-0.14416	0.76408
330.125	60.0956	77.6895	0.71115	-0.1405	0.76403
330.325	60.1352	77.682	0.7124	-0.13565	0.76398
330.525	60.1752	77.6747	0.7139	-0.12991	0.76393
330.725	60.2153	77.6685	0.71493	-0.12377	0.76388
330.925	60.2553	77.6637	0.71447	-0.11778	0.76384
331.125	60.2954	77.6605	0.71209	-0.11235	0.76379
331.325	60.3355	77.6586	0.70855	-0.10794	0.76374
331.525	60.3755	77.6573	0.70514	-0.1048	0.76369
331.725	60.4156	77.6563	0.70293	-0.10303	0.76364
331.925	60.4555	77.6548	0.70208	-0.1026	0.76359
332.125	60.4954	77.6524	0.70183	-0.10332	0.76354
332.325	60.5354	77.6485	0.70183	-0.10493	0.76349
332.525	60.5755	77.6431	0.70261	-0.10714	0.76345
332.725	60.6155	77.6366	0.70479	-0.10966	0.7634
332.925	60.6554	77.6296	0.70838	-0.11227	0.76335
333.125	60.6955	77.6231	0.71254	-0.11482	0.7633
333.325	60.7354	77.6177	0.7164	-0.11722	0.76325
333.525	60.7753	77.6137	0.72006	-0.11951	0.7632
333.725	60.8153	77.6106	0.72321	-0.12175	0.76315
333.925	60.8554	77.6078	0.72451	-0.12404	0.7631
334.125	60.8956	77.6043	0.72375	-0.12648	0.76305
334.325	60.9357	77.5997	0.72248	-0.12911	0.763
334.525	60.9758	77.5938	0.72175	-0.13199	0.76295
334.725	61.0157	77.587	0.72159	-0.13514	0.7629
334.925	61.0556	77.58	0.72197	-0.13856	0.76285
335.125	61.0953	77.5736	0.72275	-0.14227	0.7628
335.325	61.1352	77.5683	0.72343	-0.1463	0.76275
335.525	61.1749	77.5638	0.72401	-0.15062	0.7627
335.725	61.2146	77.5596	0.72498	-0.15518	0.76265
335.925	61.254	77.5549	0.72639	-0.15988	0.7626
336.125	61.2934	77.5491	0.72783	-0.16463	0.76255
336.325	61.3326	77.5422	0.72914	-0.16927	0.7625
336.525	61.3721	77.5345	0.73064	-0.17361	0.76245
336.725	61.4116	77.5265	0.73262	-0.1774	0.7624
336.925	61.451	77.5185	0.73499	-0.1804	0.76235
337.125	61.4904	77.5105	0.73693	-0.18239	0.7623
337.325	61.5297	77.5025	0.73743	-0.18314	0.76225
337.525	61.5691	77.4942	0.73609	-0.1825	0.7622
337.725	61.6085	77.486	0.73342	-0.18037	0.76215
337.925	61.6479	77.4781	0.73062	-0.1767	0.7621
338.125	61.6875	77.4705	0.72898	-0.1715	0.76205
338.325	61.7272	77.463	0.72861	-0.16485	0.762
338.525	61.7668	77.4554	0.72846	-0.157	0.76195
338.725	61.8066	77.4476	0.72792	-0.14816	0.7619
338.925	61.8461	77.4402	0.72706	-0.1388	0.76185
339.125	61.8859	77.4337	0.72604	-0.12927	0.7618
339.325	61.9258	77.4285	0.72518	-0.12006	0.76175
339.525	61.9659	77.425	0.72424	-0.11169	0.7617
339.725	62.0063	77.4228	0.72199	-0.10463	0.76164
339.925	62.0466	77.4216	0.71784	-0.099285	0.76159
340.125	62.087	77.4209	0.71256	-0.095828	0.76154
340.325	62.1274	77.4201	0.70725	-0.09429	0.76149
340.525	62.1679	77.4189	0.70269	-0.0945	0.76144
340.725	62.2084	77.4167	0.69955	-0.096158	0.76139
340.925	62.249	77.4131	0.69729	-0.098894	0.76134
341.125	62.2896	77.4078	0.69451	-0.10229	0.76129
341.325	62.3303	77.4013	0.69135	-0.10599	0.76123
341.525	62.3712	77.3941	0.68926	-0.10972	0.76118
341.725	62.4115	77.3875	0.68868	-0.11323	0.76113
341.925	62.452	77.382	0.6889	-0.1165	0.76108
342.125	62.4922	77.3778	0.68952	-0.11953	0.76103
342.325	62.5326	77.3746	0.69064	-0.12241	0.76098
342.525	62.5729	77.3718	0.69232	-0.12521	0.76093
342.725	62.6133	77.3684	0.6943	-0.12799	0.76087
342.925	62.6538	77.3638	0.6966	-0.13074	0.76082
343.125	62.6941	77.3578	0.69945	-0.1334	0.76077
343.325	62.7346	77.3509	0.70234	-0.13589	0.76072
343.525	62.7748	77.3438	0.7043	-0.13806	0.76067
343.725	62.8148	77.3372	0.70502	-0.13979	0.76061
343.925	62.8552	77.3313	0.70447	-0.14097	0.76056
344.125	62.8958	77.3261	0.70299	-0.14151	0.76051
344.325	62.9363	77.3208	0.70182	-0.14139	0.76046
344.525	62.9768	77.3149	0.702	-0.14064	0.7604
344.725	63.0171	77.3081	0.70364	-0.13935	0.76035
344.925	63.0575	77.3009	0.70622	-0.13766	0.7603
345.125	63.0981	77.2941	0.70854	-0.13569	0.76025
345.325	63.1386	77.2882	0.70908	-0.1336	0.76019
345.525	63.179	77.2837	0.70747	-0.13148	0.76014
345.725	63.22	77.2802	0.70482	-0.12939	0.76009
345.925	63.2606	77.277	0.70252	-0.1274	0.76004
346.125	63.3012	77.2732	0.70095	-0.12549	0.75998
346.325	63.3419	77.2683	0.69934	-0.12366	0.75993
346.525	63.3824	77.262	0.69694	-0.12194	0.75988
346.725	63.4231	77.255	0.69443	-0.12037	0.75983
346.925	63.4635	77.2481	0.69345	-0.11908	0.75977
347.125	63.5038	77.2422	0.69484	-0.11817	0.75972
347.325	63.5439	77.2377	0.69824	-0.11779	0.75967
347.525	63.5842	77.2346	0.70272	-0.11807	0.75961
347.725	63.6242	77.2324	0.70748	-0.11911	0.75956
347.925	63.6644	77.2304	0.71204	-0.12095	0.75951
348.125	63.7045	77.2277	0.71573	-0.12353	0.75945
348.325	63.7445	77.2239	0.71818	-0.12669	0.7594
348.525	63.7846	77.2186	0.71961	-0.13021	0.75935
348.725	63.8248	77.212	0.72001	-0.13376	0.75929
348.925	63.8648	77.2048	0.71886	-0.13697	0.75924
349.125	63.9049	77.1977	0.71631	-0.13952	0.75919
349.325	63.9451	77.191	0.71351	-0.14113	0.75913
349.525	63.9854	77.1849	0.71161	-0.14158	0.75908
349.725	64.0253	77.1788	0.71131	-0.1408	0.75903
349.925	64.0652	77.1723	0.71265	-0.13886	0.75897
350.125	64.1051	77.1652	0.71491	-0.13592	0.75892
350.325	64.1451	77.1579	0.71726	-0.13222	0.75886
350.525	64.1849	77.1513	0.71949	-0.12811	0.75881
350.725	64.2248	77.146	0.72144	-0.12388	0.75876
350.925	64.2648	77.142	0.72237	-0.11982	0.7587
351.125	64.3047	77.1394	0.72146	-0.11618	0.75865
351.325	64.3447	77.1376	0.7189	-0.11308	0.75859
351.525	64.3846	77.1357	0.71581	-0.11052	0.75854
351.725	64.4251	77.1332	0.71288	-0.10842	0.75848
351.925	64.4652	77.1293	0.71019	-0.10667	0.75843
352.125	64.5055	77.124	0.70837	-0.10508	0.75838
352.325	64.5455	77.1175	0.7083	-0.10357	0.75832
352.525	64.5859	77.1105	0.71003	-0.10207	0.75827
352.725	64.6261	77.1039	0.71313	-0.10072	0.75821
352.925	64.666	77.0986	0.71692	-0.09973	0.75816
353.125	64.7062	77.0948	0.72002	-0.099439	0.7581
353.325	64.7463	77.0924	0.7209	-0.10025	0.75805
353.525	64.7862	77.0911	0.71977	-0.10251	0.75799
353.725	64.8257	77.0902	0.71835	-0.10648	0.75794
353.925	64.8654	77.0894	0.71804	-0.11227	0.75788
354.125	64.9053	77.0881	0.71914	-0.11985	0.75783
354.325	64.9454	77.0857	0.72108	-0.12892	0.75777
354.525	64.9855	77.0817	0.72298	-0.13888	0.75772
354.725	65.0255	77.0759	0.724	-0.14913	0.75766
354.925	65.0655	77.0682	0.72324	-0.15897	0.75761
355.125	65.1055	77.0589	0.71996	-0.1678	0.75755
355.325	65.1456	77.0486	0.71439	-0.17503	0.7575
355.525	65.1858	77.0379	0.70825	-0.18031	0.75744
355.725	65.2259	77.0275	0.7041	-0.18341	0.75739
355.925	65.2661	77.0178	0.70328	-0.18432	0.75733
356.125	65.3059	77.0095	0.70521	-0.18319	0.75728
356.325	65.3457	77.0023	0.70862	-0.18032	0.75722
356.525	65.3853	76.996	0.71254	-0.17604	0.75717
356.725	65.4249	76.9899	0.71604	-0.17074	0.75711
356.925	65.4643	76.9835	0.71839	-0.16482	0.75705
357.125	65.5037	76.9765	0.71971	-0.15864	0.757
357.325	65.5431	76.9694	0.7205	-0.15254	0.75694
357.525	65.5823	76.9628	0.7213	-0.14682	0.75689
357.725	65.6214	76.9573	0.72273	-0.1417	0.75683
357.925	65.6607	76.9531	0.7247	-0.13728	0.75677
358.125	65.6999	76.9499	0.72642	-0.13365	0.75672
358.325	65.7391	76.9472	0.72796	-0.13083	0.75666
358.525	65.7782	76.944	0.73013	-0.12873	0.75661
358.725	65.8173	76.9399	0.7326	-0.12725	0.75655
358.925	65.8566	76.9344	0.73361	-0.12623	0.75649
359.125	65.8961	76.9279	0.73221	-0.12553	0.75644
359.325	65.9354	76.921	0.72956	-0.125	0.75638
359.525	65.9748	76.9146	0.7273	-0.12449	0.75632
359.725	66.0142	76.9092	0.72588	-0.1239	0.75627
359.925	66.0538	76.9051	0.72511	-0.12311	0.75621
360.125	66.0935	76.9018	0.72506	-0.12204	0.75616
360.325	66.1332	76.8986	0.72521	-0.12061	0.7561
360.525	66.173	76.8948	0.72422	-0.11876	0.75604
360.725	66.2127	76.8898	0.72139	-0.11644	0.75599
360.925	66.2525	76.8836	0.71748	-0.11365	0.75593
361.125	66.2922	76.8767	0.71379	-0.11048	0.75587
361.325	66.3319	76.87	0.711	-0.10705	0.75581
361.525	66.3717	76.8641	0.7096	-0.10356	0.75576
361.725	66.4117	76.8598	0.70969	-0.10026	0.7557
361.925	66.4517	76.8569	0.71035	-0.097462	0.75564
362.125	66.4916	76.8553	0.71027	-0.09543	0.75559
362.325	66.5315	76.8542	0.70905	-0.094332	0.75553
362.525	66.5714	76.8533	0.70751	-0.094248	0.75547
362.725	66.6114	76.852	0.70652	-0.095131	0.75542
362.925	66.6516	76.8496	0.70592	-0.096823	0.75536
363.125	66.6919	76.8459	0.70535	-0.099087	0.7553
363.325	66.7322	76.8406	0.70497	-0.10165	0.75524
363.525	66.7724	76.8341	0.70479	-0.10425	0.75519
363.725	66.8127	76.827	0.70438	-0.10673	0.75513
363.925	66.8528	76.8205	0.70343	-0.10902	0.75507
364.125	66.8931	76.8151	0.70217	-0.11115	0.75501
364.325	66.9336	76.8111	0.7009	-0.11324	0.75495
364.525	66.974	76.8083	0.69957	-0.11545	0.7549
364.725	67.0144	76.806	0.69803	-0.11792	0.75484
364.925	67.0548	76.8034	0.69671	-0.12079	0.75478
365.125	67.0951	76.7998	0.69635	-0.12412	0.75472
365.325	67.1354	76.7948	0.6971	-0.12791	0.75467
365.525	67.1758	76.7885	0.69851	-0.13213	0.75461
365.725	67.2164	76.7814	0.70013	-0.13672	0.75455
365.925	67.2567	76.7745	0.70154	-0.14154	0.75449
366.125	67.2973	76.7682	0.70232	-0.14654	0.75443
366.325	67.3375	76.763	0.7024	-0.15156	0.75437
366.525	67.3775	76.7583	0.70204	-0.15651	0.75432
366.725	67.4179	76.7533	0.7018	-0.16133	0.75426
366.925	67.4582	76.7475	0.70243	-0.16579	0.7542
367.125	67.4986	76.7404	0.70397	-0.16973	0.75414
367.325	67.5389	76.7324	0.70502	-0.17297	0.75408
367.525	67.5792	76.7239	0.70405	-0.17532	0.75402
367.725	67.6194	76.7153	0.70169	-0.17668	0.75397
367.925	67.6596	76.7067	0.70044	-0.17698	0.75391
368.125	67.6996	76.6981	0.70197	-0.17625	0.75385
368.325	67.74	76.6897	0.70516	-0.17453	0.75379
368.525	67.7804	76.6819	0.70737	-0.17197	0.75373
368.725	67.8206	76.6751	0.70739	-0.16876	0.75367
368.925	67.8608	76.6693	0.70613	-0.16509	0.75361
369.125	67.9011	76.6641	0.70519	-0.16114	0.75355
369.325	67.9411	76.6588	0.70617	-0.15709	0.75349
369.525	67.9814	76.6528	0.71002	-0.15305	0.75344
369.725	68.0217	76.646	0.71572	-0.14914	0.75338
369.925	68.0618	76.6388	0.7205	-0.14545	0.75332
370.125	68.1023	76.6321	0.7222	-0.14198	0.75326
370.325	68.1427	76.6263	0.72081	-0.13878	0.7532
370.525	68.1831	76.6218	0.71816	-0.13584	0.75314
370.725	68.2233	76.6181	0.7161	-0.13314	0.75308
370.925	68.2635	76.6146	0.71462	-0.13061	0.75302
371.125	68.3034	76.6103	0.71266	-0.1282	0.75296
371.325	68.3435	76.6048	0.7105	-0.12586	0.7529
371.525	68.3837	76.5983	0.7097	-0.12359	0.75284
371.725	68.4236	76.5913	0.71107	-0.12146	0.75278
371.925	68.4635	76.5847	0.71412	-0.11953	0.75272
372.125	68.5036	76.5793	0.71761	-0.11794	0.75266
372.325	68.5433	76.5753	0.72004	-0.11683	0.7526
372.525	68.583	76.5725	0.72023	-0.11629	0.75254
372.725	68.6227	76.5705	0.7183	-0.1164	0.75248
372.925	68.6627	76.5684	0.71587	-0.11719	0.75242
373.125	68.7029	76.5654	0.71405	-0.11862	0.75236
373.325	68.7431	76.5612	0.71234	-0.12059	0.7523
373.525	68.7831	76.5555	0.71035	-0.12292	0.75224
373.725	68.823	76.5488	0.70874	-0.12545	0.75218
373.925	68.8632	76.5417	0.70812	-0.12802	0.75212
374.125	68.9034	76.5352	0.70813	-0.13046	0.75206
374.325	68.9435	76.5297	0.70766	-0.13271	0.752
374.525	68.9837	76.5251	0.7061	-0.13474	0.75194
374.725	69.024	76.5208	0.70401	-0.13665	0.75188
374.925	69.0641	76.5161	0.70226	-0.13857	0.75182
375.125	69.1043	76.5104	0.7006	-0.14074	0.75176
375.325	69.1446	76.5037	0.6982	-0.14347	0.7517
375.525	69.185	76.4966	0.69489	-0.14705	0.75164
375.725	69.2255	76.4899	0.69094	-0.15184	0.75158
375.925	69.2661	76.4843	0.68708	-0.15806	0.75152
376.125	69.3064	76.48	0.68462	-0.16588	0.75146
376.325	69.3469	76.4766	0.68444	-0.1754	0.75139
376.525	69.3879	76.473	0.68611	-0.18663	0.75133
376.725	69.4284	76.4685	0.6883	-0.19909	0.75127
376.925	69.4694	76.4619	0.68982	-0.21257	0.75121
377.125	69.5104	76.4528	0.69003	-0.22642	0.75115
377.325	69.5514	76.4414	0.68929	-0.23991	0.75109
377.525	69.5924	76.4284	0.6885	-0.25244	0.75103
377.725	69.6335	76.4147	0.68852	-0.26335	0.75097
377.925	69.6746	76.401	0.68978	-0.27212	0.75091
378.125	69.716	76.3876	0.69188	-0.27843	0.75084
378.325	69.7573	76.3745	0.69349	-0.28204	0.75078
378.525	69.7986	76.3614	0.69376	-0.28298	0.75072
378.725	69.8401	76.348	0.69317	-0.28142	0.75066
378.925	69.8813	76.3346	0.69185	-0.27772	0.7506
379.125	69.9226	76.3216	0.68897	-0.27226	0.75054
379.325	69.9638	76.3096	0.68486	-0.26553	0.75048
379.525	70.0051	76.2989	0.6812	-0.25796	0.75041
379.725	70.0464	76.2894	0.67935	-0.24999	0.75035
379.925	70.0875	76.2805	0.67944	-0.24202	0.75029
380.125	70.1286	76.2717	0.68028	-0.23436	0.75023
380.325	70.1693	76.263	0.68077	-0.22728	0.75017
380.525	70.2098	76.2544	0.68142	-0.22094	0.7501
380.725	70.2504	76.246	0.68346	-0.21539	0.75004
380.925	70.2911	76.2377	0.6867	-0.21075	0.74998
381.125	70.3315	76.2295	0.6896	-0.2071	0.74992
381.325	70.3718	76.2212	0.69139	-0.20448	0.74986
381.525	70.4121	76.2131	0.69314	-0.20293	0.74979
381.725	70.4521	76.2054	0.69622	-0.20247	0.74973
381.925	70.4919	76.1985	0.70066	-0.20313	0.74967
382.125	70.5319	76.1919	0.70539	-0.20494	0.74961
382.325	70.5716	76.1852	0.70938	-0.20788	0.74954
382.525	70.6116	76.1778	0.71237	-0.21198	0.74948
382.725	70.6513	76.1698	0.71402	-0.21711	0.74942
382.925	70.691	76.1611	0.71393	-0.22323	0.74936
383.125	70.7308	76.1521	0.71285	-0.23023	0.74929
383.325	70.7704	76.143	0.71256	-0.23792	0.74923
383.525	70.8099	76.1337	0.71366	-0.24614	0.74917
383.725	70.8498	76.1242	0.71526	-0.25474	0.7491
383.925	70.8897	76.1145	0.71645	-0.2634	0.74904
384.125	70.9296	76.1046	0.71707	-0.27179	0.74898
384.325	70.9694	76.0941	0.71727	-0.27958	0.74892
384.525	71.0095	76.0827	0.71687	-0.28649	0.74885
384.725	71.0496	76.07	0.71612	-0.29212	0.74879
384.925	71.0894	76.0561	0.71584	-0.29623	0.74873
385.125	71.1292	76.0415	0.71619	-0.29867	0.74866
385.325	71.169	76.0268	0.71653	-0.29943	0.7486
385.525	71.209	76.0124	0.7165	-0.29857	0.74854
385.725	71.249	75.999	0.71609	-0.2963	0.74847
385.925	71.2889	75.9866	0.71528	-0.29293	0.74841
386.125	71.3289	75.9752	0.71424	-0.28885	0.74835
386.325	71.3687	75.9647	0.71345	-0.28449	0.74828
386.525	71.4087	75.9547	0.7132	-0.28022	0.74822
386.725	71.4486	75.945	0.71362	-0.27638	0.74816
386.925	71.4887	75.9352	0.7142	-0.2732	0.74809
387.125	71.5288	75.9253	0.714	-0.27083	0.74803
387.325	71.5689	75.9153	0.71323	-0.26934	0.74796
387.525	71.6088	75.905	0.71311	-0.26869	0.7479
387.725	71.6487	75.8946	0.71396	-0.26882	0.74784
387.925	71.6885	75.8839	0.71517	-0.26962	0.74777
388.125	71.7285	75.8728	0.71617	-0.27096	0.74771
388.325	71.7683	75.8617	0.7166	-0.27272	0.74764
388.525	71.8083	75.8506	0.71598	-0.27477	0.74758
388.725	71.8481	75.8397	0.71444	-0.27699	0.74752
388.925	71.8878	75.8293	0.71319	-0.27923	0.74745
389.125	71.9275	75.8189	0.71339	-0.28138	0.74739
389.325	71.9673	75.8084	0.71466	-0.2833	0.74732
389.525	72.007	75.7972	0.71576	-0.28488	0.74726
389.725	72.0468	75.785	0.71642	-0.28602	0.7472
389.925	72.0866	75.772	0.71715	-0.28668	0.74713
390.125	72.1261	75.7589	0.71797	-0.28685	0.74707
390.325	72.166	75.7462	0.7185	-0.28661	0.747
390.525	72.2055	75.7344	0.71852	-0.2861	0.74694
390.725	72.2452	75.7234	0.71776	-0.28548	0.74687
390.925	72.285	75.713	0.71605	-0.285	0.74681
391.125	72.3247	75.7027	0.71376	-0.2849	0.74674
391.325	72.3645	75.6921	0.71181	-0.28543	0.74668
391.525	72.4042	75.6812	0.71102	-0.28683	0.74661
391.725	72.4441	75.67	0.71126	-0.28934	0.74655
391.925	72.484	75.6589	0.71165	-0.29314	0.74648
392.125	72.5239	75.6479	0.71134	-0.29834	0.74642
392.325	72.5637	75.6372	0.70997	-0.30489	0.74635
392.525	72.6035	75.6265	0.70802	-0.31276	0.74629
392.725	72.6434	75.6158	0.70681	-0.32167	0.74622
392.925	72.6833	75.6045	0.70691	-0.33133	0.74616
393.125	72.7232	75.5924	0.70759	-0.34126	0.74609
393.325	72.7633	75.5792	0.70796	-0.35101	0.74603
393.525	72.8032	75.5645	0.70777	-0.36007	0.74596
393.725	72.8432	75.5481	0.70733	-0.36805	0.7459
393.925	72.8831	75.5302	0.70729	-0.37462	0.74583
394.125	72.923	75.511	0.70819	-0.37969	0.74576
394.325	72.9627	75.4917	0.71016	-0.38333	0.7457
394.525	73.0027	75.4734	0.71305	-0.38584	0.74563
394.725	73.0428	75.4571	0.71612	-0.38764	0.74557
394.925	73.0827	75.4429	0.71783	-0.38927	0.7455
395.125	73.1226	75.4302	0.71681	-0.39129	0.74544
395.325	73.1625	75.4179	0.71363	-0.3942	0.74537
395.525	73.2024	75.4052	0.71058	-0.39832	0.7453
395.725	73.2424	75.3915	0.70914	-0.40383	0.74524
395.925	73.2823	75.3769	0.70921	-0.41065	0.74517
396.125	73.3223	75.3614	0.71046	-0.41858	0.74511
396.325	73.3623	75.345	0.71271	-0.42722	0.74504
396.525	73.4022	75.3275	0.7151	-0.43613	0.74497
396.725	73.4418	75.309	0.71661	-0.44483	0.74491
396.925	73.4817	75.289	0.71765	-0.45307	0.74484
397.125	73.5216	75.2681	0.71913	-0.46051	0.74478
397.325	73.5614	75.2471	0.72048	-0.467	0.74471
397.525	73.6012	75.2267	0.72066	-0.47256	0.74464
397.725	73.6411	75.2073	0.71983	-0.47727	0.74458
397.925	73.6808	75.189	0.71908	-0.48127	0.74451
398.125	73.7207	75.1713	0.7192	-0.48475	0.74444
398.325	73.7605	75.1535	0.72047	-0.48788	0.74438
398.525	73.8005	75.1349	0.7228	-0.49081	0.74431
398.725	73.8404	75.1152	0.72596	-0.49366	0.74424
398.925	73.8803	75.0944	0.72968	-0.49654	0.74418
399.125	73.9201	75.0731	0.73352	-0.49952	0.74411
399.325	73.96	75.0519	0.73686	-0.50267	0.74404
399.525	73.9997	75.0315	0.73898	-0.50599	0.74398
399.725	74.0393	75.012	0.73961	-0.50947	0.74391
399.925	74.0794	74.9932	0.73952	-0.51307	0.74384
400.125	74.1191	74.9747	0.73948	-0.51657	0.74377
400.325	74.1589	74.9557	0.73924	-0.51983	0.74371
400.525	74.1987	74.9357	0.73846	-0.5226	0.74364
400.725	74.2385	74.9142	0.73758	-0.52465	0.74357
400.925	74.2784	74.8915	0.73725	-0.5258	0.74351
401.125	74.3182	74.8677	0.73808	-0.52594	0.74344
401.325	74.3581	74.8435	0.7403	-0.52517	0.74337
401.525	74.398	74.8196	0.74303	-0.52372	0.7433
401.725	74.4379	74.7968	0.74487	-0.52207	0.74324
401.925	74.4779	74.7755	0.74514	-0.52084	0.74317
402.125	74.5178	74.7558	0.74452	-0.52079	0.7431
402.325	74.5579	74.7374	0.74417	-0.52272	0.74303
402.525	74.5978	74.7199	0.74448	-0.52738	0.74297
402.725	74.6378	74.7029	0.74492	-0.5354	0.7429
402.925	74.6778	74.6859	0.74532	-0.54717	0.74283
403.125	74.7177	74.6682	0.74643	-0.56273	0.74276
403.325	74.7575	74.6493	0.74902	-0.5819	0.74269
403.525	74.7976	74.6285	0.75268	-0.60437	0.74263
403.725	74.8375	74.6058	0.75609	-0.62918	0.74256
403.925	74.8775	74.5811	0.75837	-0.65534	0.74249
404.125	74.9173	74.5546	0.75931	-0.68168	0.74242
404.325	74.9569	74.5262	0.76008	-0.70696	0.74235
404.525	74.9968	74.4954	0.76303	-0.73035	0.74229
404.725	75.0366	74.4624	0.76872	-0.75059	0.74222
404.925	75.0764	74.4274	0.7744	-0.76683	0.74215
405.125	75.1162	74.3912	0.77736	-0.77853	0.74208
405.325	75.1561	74.3547	0.77757	-0.78534	0.74201
405.525	75.1958	74.319	0.77675	-0.78717	0.74194
405.725	75.2356	74.2842	0.77632	-0.78429	0.74188
405.925	75.2752	74.2507	0.77661	-0.77721	0.74181
406.125	75.315	74.2181	0.77751	-0.76651	0.74174
406.325	75.3548	74.1864	0.77953	-0.753	0.74167
406.525	75.3947	74.1558	0.78299	-0.73751	0.7416
406.725	75.4344	74.1269	0.78682	-0.72095	0.74153
406.925	75.4744	74.0995	0.78991	-0.70399	0.74146
407.125	75.5143	74.0736	0.79229	-0.68749	0.7414
407.325	75.5542	74.0487	0.79416	-0.67193	0.74133
407.525	75.5939	74.0243	0.79526	-0.65783	0.74126
407.725	75.6335	74	0.79631	-0.64531	0.74119
407.925	75.6734	73.9756	0.79899	-0.63441	0.74112
408.125	75.7132	73.9515	0.80416	-0.62512	0.74105
408.325	75.753	73.9279	0.81079	-0.61729	0.74098
408.525	75.793	73.9046	0.81701	-0.61065	0.74091
408.725	75.833	73.8812	0.82138	-0.60496	0.74084
408.925	75.8729	73.8572	0.82364	-0.59993	0.74077
409.125	75.9128	73.8325	0.82422	-0.59526	0.7407
409.325	75.9528	73.8075	0.82354	-0.59069	0.74063
409.525	75.993	73.7826	0.82222	-0.58598	0.74056
409.725	76.0333	73.7587	0.82128	-0.58095	0.7405
409.925	76.0737	73.7358	0.82139	-0.57553	0.74043
410.125	76.114	73.7136	0.82226	-0.56963	0.74036
410.325	76.1542	73.6912	0.82311	-0.56328	0.74029
410.525	76.1945	73.6683	0.82341	-0.55649	0.74022
410.725	76.2349	73.6447	0.8231	-0.54944	0.74015
410.925	76.2752	73.621	0.8224	-0.54234	0.74008
411.125	76.3156	73.5979	0.82162	-0.53548	0.74001
411.325	76.3559	73.576	0.82029	-0.52925	0.73994
411.525	76.3962	73.5554	0.81752	-0.52403	0.73987
411.725	76.4366	73.536	0.81354	-0.52019	0.7398
411.925	76.477	73.5173	0.80932	-0.51811	0.73973
412.125	76.5172	73.4993	0.80558	-0.51804	0.73966
412.325	76.5573	73.4814	0.80264	-0.5201	0.73959
412.525	76.5973	73.463	0.80024	-0.52426	0.73952
412.725	76.6374	73.4438	0.79789	-0.53038	0.73945
412.925	76.6775	73.4235	0.79549	-0.53813	0.73938
413.125	76.7175	73.4022	0.79306	-0.54708	0.73931
413.325	76.7575	73.3802	0.79042	-0.55673	0.73924
413.525	76.7977	73.3574	0.78762	-0.56659	0.73917
413.725	76.8377	73.3338	0.78469	-0.57616	0.73909
413.925	76.8776	73.3093	0.78166	-0.58507	0.73902
414.125	76.9176	73.2837	0.77952	-0.59309	0.73895
414.325	76.9578	73.2571	0.77956	-0.60011	0.73888
414.525	76.9982	73.2307	0.7818	-0.606	0.73881
414.725	77.0383	73.2052	0.78488	-0.61073	0.73874
414.925	77.0785	73.181	0.78709	-0.61437	0.73867
415.125	77.1188	73.1577	0.78733	-0.61694	0.7386
415.325	77.1593	73.1342	0.78581	-0.61845	0.73853
[truncated: 1,920 more rows]
