# Supplementary material for: Self-standing zeolite foam monoliths with hierarchical micro–meso–macroporous structures
Source: R Soc Open Sci. 2020 Aug 12;7(8):200981. doi: 10.1098/rsos.200981 (PMC7481723; doi:10.1098/rsos.200981)
Supplement: Electronic Supplementary Material [file rsos200981supp1.zip › N2 ad-des curve-1.XLS]

## Sheet: Sheet1
				|						|					|					|					|					|					|					|					|
MicroActive for ASAP 2460 2.01	MicroActive for ASAP 2460 Version 2.01	Page 1		|	MicroActive for ASAP 2460 2.01	MicroActive for ASAP 2460 Version 2.01	Page 1			|	MicroActive for ASAP 2460 2.01	MicroActive for ASAP 2460 Version 2.01	Page 1		|	MicroActive for ASAP 2460 2.01	MicroActive for ASAP 2460 Version 2.01	Page 1		|	MicroActive for ASAP 2460 2.01	MicroActive for ASAP 2460 Version 2.01	Page 1		|	MicroActive for ASAP 2460 2.01	MicroActive for ASAP 2460 Version 2.01	Page 1		|	MicroActive for ASAP 2460 2.01	MicroActive for ASAP 2460 Version 2.01	Page 1		|	MicroActive for ASAP 2460 2.01	MicroActive for ASAP 2460 Version 2.01	Page 1		|	MicroActive for ASAP 2460 2.01	MicroActive for ASAP 2460 Version 2.01	Page 1		|	MicroActive for ASAP 2460 2.01	MicroActive for ASAP 2460 Version 2.01	Page 1
	Serial # 446 Unit 1 Port 1			|		Serial # 446 Unit 1 Port 1				|		Serial # 446 Unit 1 Port 1			|		Serial # 446 Unit 1 Port 1			|		Serial # 446 Unit 1 Port 1			|		Serial # 446 Unit 1 Port 1			|		Serial # 446 Unit 1 Port 1			|		Serial # 446 Unit 1 Port 1			|		Serial # 446 Unit 1 Port 1			|		Serial # 446 Unit 1 Port 1
				|						|					|					|					|					|					|					|					|
				|						|					|					|					|					|					|					|					|
Sample:	1			|	Sample:	1				|	Sample:	1			|	Sample:	1			|	Sample:	1			|	Sample:	1			|	Sample:	1			|	Sample:	1			|	Sample:	1			|	Sample:	1
Operator:				|	Operator:					|	Operator:				|	Operator:				|	Operator:				|	Operator:				|	Operator:				|	Operator:				|	Operator:				|	Operator:
Submitter:				|	Submitter:					|	Submitter:				|	Submitter:				|	Submitter:				|	Submitter:				|	Submitter:				|	Submitter:				|	Submitter:				|	Submitter:
File:	D:\校内测试数据\Liyongfeng\20181221Liufangfang\1.SMP			|	File:	D:\校内测试数据\Liyongfeng\20181221Liufangfang\1.SMP				|	File:	D:\校内测试数据\Liyongfeng\20181221Liufangfang\1.SMP			|	File:	D:\校内测试数据\Liyongfeng\20181221Liufangfang\1.SMP			|	File:	D:\校内测试数据\Liyongfeng\20181221Liufangfang\1.SMP			|	File:	D:\校内测试数据\Liyongfeng\20181221Liufangfang\1.SMP			|	File:	D:\校内测试数据\Liyongfeng\20181221Liufangfang\1.SMP			|	File:	D:\校内测试数据\Liyongfeng\20181221Liufangfang\1.SMP			|	File:	D:\校内测试数据\Liyongfeng\20181221Liufangfang\1.SMP			|	File:	D:\校内测试数据\Liyongfeng\20181221Liufangfang\1.SMP
				|						|					|					|					|					|					|					|					|
				|						|					|					|					|					|					|					|					|
Started:	2018/12/21 9:09:35	Analysis Adsorptive:	N2	|	Started:	2018/12/21 9:09:35	Analysis Adsorptive:	N2		|	Started:	2018/12/21 9:09:35	Analysis Adsorptive:	N2	|	Started:	2018/12/21 9:09:35	Analysis Adsorptive:	N2	|	Started:	2018/12/21 9:09:35	Analysis Adsorptive:	N2	|	Started:	2018/12/21 9:09:35	Analysis Adsorptive:	N2	|	Started:	2018/12/21 9:09:35	Analysis Adsorptive:	N2	|	Started:	2018/12/21 9:09:35	Analysis Adsorptive:	N2	|	Started:	2018/12/21 9:09:35	Analysis Adsorptive:	N2	|	Started:	2018/12/21 9:09:35	Analysis Adsorptive:	N2
Completed:	2018/12/21 12:40:00	Analysis Bath Temp.:	-195.850 °C	|	Completed:	2018/12/21 12:40:00	Analysis Bath Temp.:	-195.850 °C		|	Completed:	2018/12/21 12:40:00	Analysis Bath Temp.:	-195.850 °C	|	Completed:	2018/12/21 12:40:00	Analysis Bath Temp.:	-195.850 °C	|	Completed:	2018/12/21 12:40:00	Analysis Bath Temp.:	-195.850 °C	|	Completed:	2018/12/21 12:40:00	Analysis Bath Temp.:	-195.850 °C	|	Completed:	2018/12/21 12:40:00	Analysis Bath Temp.:	-195.850 °C	|	Completed:	2018/12/21 12:40:00	Analysis Bath Temp.:	-195.850 °C	|	Completed:	2018/12/21 12:40:00	Analysis Bath Temp.:	-195.850 °C	|	Completed:	2018/12/21 12:40:00	Analysis Bath Temp.:	-195.850 °C
Report Time:	2018/12/21 12:40:01	Thermal Correction:	No	|	Report Time:	2018/12/21 12:40:01	Thermal Correction:	No		|	Report Time:	2018/12/21 12:40:01	Thermal Correction:	No	|	Report Time:	2018/12/21 12:40:01	Thermal Correction:	No	|	Report Time:	2018/12/21 12:40:01	Thermal Correction:	No	|	Report Time:	2018/12/21 12:40:01	Thermal Correction:	No	|	Report Time:	2018/12/21 12:40:01	Thermal Correction:	No	|	Report Time:	2018/12/21 12:40:01	Thermal Correction:	No	|	Report Time:	2018/12/21 12:40:01	Thermal Correction:	No	|	Report Time:	2018/12/21 12:40:01	Thermal Correction:	No
Sample Mass:	0.2041 g	Warm Free Space:	17.2524 cm³ Measured	|	Sample Mass:	0.2041 g	Warm Free Space:	17.2524 cm³ Measured		|	Sample Mass:	0.2041 g	Warm Free Space:	17.2524 cm³ Measured	|	Sample Mass:	0.2041 g	Warm Free Space:	17.2524 cm³ Measured	|	Sample Mass:	0.2041 g	Warm Free Space:	17.2524 cm³ Measured	|	Sample Mass:	0.2041 g	Warm Free Space:	17.2524 cm³ Measured	|	Sample Mass:	0.2041 g	Warm Free Space:	17.2524 cm³ Measured	|	Sample Mass:	0.2041 g	Warm Free Space:	17.2524 cm³ Measured	|	Sample Mass:	0.2041 g	Warm Free Space:	17.2524 cm³ Measured	|	Sample Mass:	0.2041 g	Warm Free Space:	17.2524 cm³ Measured
Cold Free Space:	49.5552 cm³	Equilibration Interval:	5 s	|	Cold Free Space:	49.5552 cm³	Equilibration Interval:	5 s		|	Cold Free Space:	49.5552 cm³	Equilibration Interval:	5 s	|	Cold Free Space:	49.5552 cm³	Equilibration Interval:	5 s	|	Cold Free Space:	49.5552 cm³	Equilibration Interval:	5 s	|	Cold Free Space:	49.5552 cm³	Equilibration Interval:	5 s	|	Cold Free Space:	49.5552 cm³	Equilibration Interval:	5 s	|	Cold Free Space:	49.5552 cm³	Equilibration Interval:	5 s	|	Cold Free Space:	49.5552 cm³	Equilibration Interval:	5 s	|	Cold Free Space:	49.5552 cm³	Equilibration Interval:	5 s
Low Pressure Dose:	None	Sample Density:	1.000 g/cm³	|	Low Pressure Dose:	None	Sample Density:	1.000 g/cm³		|	Low Pressure Dose:	None	Sample Density:	1.000 g/cm³	|	Low Pressure Dose:	None	Sample Density:	1.000 g/cm³	|	Low Pressure Dose:	None	Sample Density:	1.000 g/cm³	|	Low Pressure Dose:	None	Sample Density:	1.000 g/cm³	|	Low Pressure Dose:	None	Sample Density:	1.000 g/cm³	|	Low Pressure Dose:	None	Sample Density:	1.000 g/cm³	|	Low Pressure Dose:	None	Sample Density:	1.000 g/cm³	|	Low Pressure Dose:	None	Sample Density:	1.000 g/cm³
Automatic Degas:	No			|	Automatic Degas:	No				|	Automatic Degas:	No			|	Automatic Degas:	No			|	Automatic Degas:	No			|	Automatic Degas:	No			|	Automatic Degas:	No			|	Automatic Degas:	No			|	Automatic Degas:	No			|	Automatic Degas:	No
				|						|					|					|					|					|					|					|					|
				|						|					|					|					|					|					|					|					|
				|						|					|					|					|					|					|					|					|
				|						|					|					|					|					|					|					|					|
				|						|					|					|					|					|					|					|					|
				|						|					|					|					|					|					|					|					|
				|						|					|					|					|					|					|					|					|
Summary Report				|	Isotherm Tabular Report					|	Isotherm Linear Plot				|	Isotherm Log Plot				|	Isotherm Linear Absolute Plot				|	Isotherm Log Absolute Plot				|	Isotherm Pressure Composition				|	BET Report				|	BET Surface Area Plot				|	Langmuir Report
				|						|					|					|					|					|					|					|					|
				|	Relative Pressure (P/Po)	Absolute Pressure (mmHg)	Quantity Adsorbed (cm³/g STP)	Elapsed Time (h:min)	Saturation Pressure (mmHg)	|					|					|					|					|					|	BET Surface Area:	316.3075 ± 9.6565 m²/g			|					|	Langmuir Surface Area:	491.0371 ± 1.8877 m²/g
				|				00:35	767.878	|	1 - Adsorption		1 - Desorption		|	1 - Adsorption		1 - Desorption		|	1 - Adsorption		1 - Desorption		|	1 - Adsorption		1 - Desorption		|	1 - Adsorption		1 - Desorption		|	Slope:	0.014020 ± 0.000413 g/cm³ STP			|	1		Not Fitted		|	Slope:	0.008864 ± 0.000034 g/cm³ STP
Surface Area				|	0.0559845	42.9967	94.1128	00:49	768.011	|	Relative Pressure (P/Po)	Quantity Adsorbed (cm³/g STP)	Relative Pressure (P/Po)	Quantity Adsorbed (cm³/g STP)	|	Relative Pressure (P/Po)	Quantity Adsorbed (cm³/g STP)	Relative Pressure (P/Po)	Quantity Adsorbed (cm³/g STP)	|	Absolute Pressure (mmHg)	Quantity Adsorbed (cm³/g STP)	Absolute Pressure (mmHg)	Quantity Adsorbed (cm³/g STP)	|	Absolute Pressure (mmHg)	Quantity Adsorbed (cm³/g STP)	Absolute Pressure (mmHg)	Quantity Adsorbed (cm³/g STP)	|	Weight % N2	Absolute Pressure (mmHg)	Weight % N2	Absolute Pressure (mmHg)	|	Y-Intercept:	-0.000260 ± 0.000079 g/cm³ STP			|	Relative Pressure (P/Po)	1/[Q(Po/P - 1)]	Relative Pressure (P/Po)	1/[Q(Po/P - 1)]	|	Y-Intercept:	0.155 ± 0.017 mmHg·g/cm³ STP
				|	0.0858254	65.9097	96.183	00:52	767.952	|	0.0559845	94.1128	0.998675	120.982	|	0.0559845	94.1128	0.998675	120.982	|	42.9967	94.1128	766.588	120.982	|	42.9967	94.1128	766.588	120.982	|	11.7609	42.9967	15.1187	766.588	|	C:	-52.977990			|	0.0559845	0.000630144			|	b:	0.057359 1/mmHg
Single point surface area at P/Po = 0.300000000:	320.1121 m²/g			|	0.120603	92.6156	98.3282	00:56	767.94	|	0.0858254	96.183	0.979648	113.58	|	0.0858254	96.183	0.979648	113.58	|	65.9097	96.183	751.831	113.58	|	65.9097	96.183	751.831	113.58	|	12.0196	65.9097	14.1937	751.831	|	Qm:	72.6713 cm³/g STP			|	0.0858254	0.000976086			|	Qm:	112.8152 cm³/g STP
				|	0.156163	119.924	100.164	01:00	767.938	|	0.120603	98.3282	0.947691	111.582	|	0.120603	98.3282	0.947691	111.582	|	92.6156	98.3282	727.371	111.582	|	92.6156	98.3282	727.371	111.582	|	12.2877	92.6156	13.9439	727.371	|	Correlation Coefficient:	0.9974121			|	0.120603	0.00139474			|	Correlation Coefficient:	0.999786
BET Surface Area:	316.3075 m²/g			|	0.191945	147.412	101.649	01:03	767.99	|	0.156163	100.164	0.908775	110.852	|	0.156163	100.164	0.908775	110.852	|	119.924	100.164	697.498	110.852	|	119.924	100.164	697.498	110.852	|	12.5171	119.924	13.8527	697.498	|	Molecular Cross-Sectional Area:	0.1620 nm²			|	0.156163	0.0018476			|	Molecular Cross-Sectional Area:	0.1620 nm²
				|	0.226957	174.303	102.802	01:05	768.001	|	0.191945	101.649	0.872691	110.492	|	0.191945	101.649	0.872691	110.492	|	147.412	101.649	669.771	110.492	|	147.412	101.649	669.771	110.492	|	12.7027	147.412	13.8078	669.771	|					|	0.191945	0.00233687			|
Langmuir Surface Area:	491.0371 m²/g			|	0.261526	200.852	103.719	01:08	768	|	0.226957	102.802	0.837242	110.238	|	0.226957	102.802	0.837242	110.238	|	174.303	102.802	642.596	110.238	|	174.303	102.802	642.596	110.238	|	12.8467	174.303	13.776	642.596	|					|	0.226957	0.00285587			|
				|	0.295995	227.332	104.467	01:10	768.025	|	0.261526	103.719	0.820864	110.107	|	0.261526	103.719	0.820864	110.107	|	200.852	103.719	629.975	110.107	|	200.852	103.719	629.975	110.107	|	12.9614	200.852	13.7597	629.975	|					|	0.261526	0.00341444			|
t-Plot Micropore Area:	225.9821 m²/g			|	0.330685	253.939	105.082	01:12	767.918	|	0.295995	104.467	0.78557	109.921	|	0.295995	104.467	0.78557	109.921	|	227.332	104.467	602.889	109.921	|	227.332	104.467	602.889	109.921	|	13.0548	227.332	13.7363	602.889	|					|	0.295995	0.00402466			|
				|	0.364366	279.832	105.593	01:14	767.996	|	0.330685	105.082	0.750931	109.753	|	0.330685	105.082	0.750931	109.753	|	253.939	105.082	576.227	109.753	|	253.939	105.082	576.227	109.753	|	13.1316	253.939	13.7154	576.227	|	Relative Pressure (P/Po)	Quantity Adsorbed (cm³/g STP)	1/[Q(Po/P - 1)]		|					|	Pressure (mmHg)	Quantity Adsorbed (cm³/g STP)	P/Q (mmHg·g/cm³ STP)
t-Plot External Surface Area:	90.3254 m²/g			|	0.399503	306.819	106.042	01:15	768.003	|	0.364366	105.593	0.715737	109.581	|	0.364366	105.593	0.715737	109.581	|	279.832	105.593	549.252	109.581	|	279.832	105.593	549.252	109.581	|	13.1955	279.832	13.6939	549.252	|	0.0559845	94.1128	0.000630144		|					|	42.9967	94.1128	0.456863
				|	0.434557	333.728	106.429	01:17	767.971	|	0.399503	106.042	0.680722	109.399	|	0.399503	106.042	0.680722	109.399	|	306.819	106.042	522.389	109.399	|	306.819	106.042	522.389	109.399	|	13.2517	306.819	13.6711	522.389	|	0.0858254	96.183	0.000976086		|					|	65.9097	96.183	0.685253
BJH Adsorption cumulative surface area of pores				|	0.469602	360.637	106.765	01:18	767.963	|	0.434557	106.429	0.645711	109.21	|	0.434557	106.429	0.645711	109.21	|	333.728	106.429	495.494	109.21	|	333.728	106.429	495.494	109.21	|	13.3	333.728	13.6475	495.494	|	0.120603	98.3282	0.00139474		|					|	92.6156	98.3282	0.941903
between 8.500 Å and 1,500.000 Å radius:	58.175 m²/g			|	0.504605	387.509	107.08	01:20	767.945	|	0.469602	106.765	0.610693	109.015	|	0.469602	106.765	0.610693	109.015	|	360.637	106.765	468.606	109.015	|	360.637	106.765	468.606	109.015	|	13.3421	360.637	13.6232	468.606	|	0.156163	100.164	0.0018476		|					|	119.924	100.164	1.19727
				|	0.539683	414.468	107.352	01:21	767.984	|	0.504605	107.08	0.575756	108.801	|	0.504605	107.08	0.575756	108.801	|	387.509	107.08	441.796	108.801	|	387.509	107.08	441.796	108.801	|	13.3814	387.509	13.5964	441.796	|	0.191945	101.649	0.00233687		|					|	147.412	101.649	1.45021
BJH Desorption cumulative surface area of pores				|	0.574673	441.337	107.589	01:23	767.979	|	0.539683	107.352	0.540681	108.57	|	0.539683	107.352	0.540681	108.57	|	414.468	107.352	414.871	108.57	|	414.468	107.352	414.871	108.57	|	13.4153	414.468	13.5675	414.871	|	0.226957	102.802	0.00285587		|					|	174.303	102.802	1.69553
between 8.500 Å and 1,500.000 Å radius:	59.7294 m²/g			|	0.609593	468.161	107.824	01:24	767.989	|	0.574673	107.589	0.505796	108.305	|	0.574673	107.589	0.505796	108.305	|	441.337	107.589	388.089	108.305	|	441.337	107.589	388.089	108.305	|	13.445	441.337	13.5345	388.089	|	0.261526	103.719	0.00341444		|					|	200.852	103.719	1.93649
				|	0.644664	495.104	108.044	01:25	768.003	|	0.609593	107.824	0.472233	107.547	|	0.609593	107.824	0.472233	107.547	|	468.161	107.824	362.315	107.547	|	468.161	107.824	362.315	107.547	|	13.4743	468.161	13.4398	362.315	|	0.295995	104.467	0.00402466		|					|	227.332	104.467	2.17611
D-H Adsorption cumulative surface area of pores				|	0.679664	521.996	108.246	01:27	768.021	|	0.644664	108.044	0.435848	106.732	|	0.644664	108.044	0.435848	106.732	|	495.104	108.044	334.395	106.732	|	495.104	108.044	334.395	106.732	|	13.5019	495.104	13.3379	334.395	|					|					|	253.939	105.082	2.41659
between 8.500 Å and 1,500.000 Å radius:	55.856 m²/g			|	0.714674	548.831	108.456	01:28	767.945	|	0.679664	108.246	0.40059	106.262	|	0.679664	108.246	0.40059	106.262	|	521.996	108.246	307.328	106.262	|	521.996	108.246	307.328	106.262	|	13.527	521.996	13.2791	307.328	|					|					|	279.832	105.593	2.6501
				|	0.749643	575.715	108.663	01:29	767.986	|	0.714674	108.456	0.366652	105.789	|	0.714674	108.456	0.366652	105.789	|	548.831	108.456	281.308	105.789	|	548.831	108.456	281.308	105.789	|	13.5533	548.831	13.22	281.308	|										|	306.819	106.042	2.89337
D-H Desorption cumulative surface area of pores				|	0.78463	602.583	108.888	01:31	767.984	|	0.749643	108.663	0.331086	105.245	|	0.749643	108.663	0.331086	105.245	|	575.715	108.663	254.008	105.245	|	575.715	108.663	254.008	105.245	|	13.5792	575.715	13.1521	254.008	|										|	333.728	106.429	3.1357
between 8.500 Å and 1,500.000 Å radius:	57.4558 m²/g			|	0.819637	629.474	109.123	01:32	767.991	|	0.78463	108.888	0.296103	104.627	|	0.78463	108.888	0.296103	104.627	|	602.583	108.888	227.16	104.627	|	602.583	108.888	227.16	104.627	|	13.6073	602.583	13.0748	227.16	|										|	360.637	106.765	3.37784
				|	0.854587	656.307	109.396	01:33	767.982	|	0.819637	109.123	0.261233	103.88	|	0.819637	109.123	0.261233	103.88	|	629.474	109.123	200.402	103.88	|	629.474	109.123	200.402	103.88	|	13.6367	629.474	12.9814	200.402	|										|	387.509	107.08	3.61887
				|	0.889514	683.187	109.705	01:34	768.046	|	0.854587	109.396	0.226348	102.961	|	0.854587	109.396	0.226348	102.961	|	656.307	109.396	173.627	102.961	|	656.307	109.396	173.627	102.961	|	13.6708	656.307	12.8666	173.627	|										|	414.468	107.352	3.86084
				|	0.924453	709.965	110.113	01:36	767.984	|	0.889514	109.705	0.191581	101.804	|	0.889514	109.705	0.191581	101.804	|	683.187	109.705	146.952	101.804	|	683.187	109.705	146.952	101.804	|	13.7094	683.187	12.722	146.952	|										|	441.337	107.589	4.10205
Pore Volume				|	0.942333	723.662	110.421	01:37	767.947	|	0.924453	110.113	0.156795	100.342	|	0.924453	110.113	0.156795	100.342	|	709.965	110.113	120.262	100.342	|	709.965	110.113	120.262	100.342	|	13.7604	709.965	12.5393	120.262	|										|	468.161	107.824	4.3419
				|	0.959751	737.015	110.823	01:38	767.924	|	0.942333	110.421	0.122019	98.5157	|	0.942333	110.421	0.122019	98.5157	|	723.662	110.421	93.5739	98.5157	|	723.662	110.421	93.5739	98.5157	|	13.7988	723.662	12.3111	93.5739	|										|	495.104	108.044	4.58241
Single point adsorption total pore volume of pores				|	0.968477	743.79	111.156	01:39	768	|	0.959751	110.823	0.0870548	96.2994	|	0.959751	110.823	0.0870548	96.2994	|	737.015	110.823	66.7585	96.2994	|	737.015	110.823	66.7585	96.2994	|	13.8491	737.015	12.0342	66.7585	|										|	521.996	108.246	4.82232
less than 201.561 Å radius at P/Po = 0.950000000:	0.171043 cm³/g			|	0.977258	750.526	111.605	01:41	767.992	|	0.968477	111.156	0.0518473	93.7255	|	0.968477	111.156	0.0518473	93.7255	|	743.79	111.156	39.7563	93.7255	|	743.79	111.156	39.7563	93.7255	|	13.8908	743.79	11.7125	39.7563	|										|	548.831	108.456	5.06042
				|	0.985501	756.818	112.304	01:42	767.953	|	0.977258	111.605			|	0.977258	111.605			|	750.526	111.605			|	750.526	111.605			|	13.9469	750.526			|										|	575.715	108.663	5.29816
t-Plot micropore volume:	0.117473 cm³/g			|	0.990103	760.364	112.979	01:44	767.965	|	0.985501	112.304			|	0.985501	112.304			|	756.818	112.304			|	756.818	112.304			|	14.0341	756.818			|										|	602.583	108.888	5.53396
				|	0.994396	763.564	113.899	01:45	767.868	|	0.990103	112.979			|	0.990103	112.979			|	760.364	112.979			|	760.364	112.979			|	14.1185	760.364			|										|	629.474	109.123	5.76849
BJH Adsorption cumulative volume of pores				|	0.99508	764.021	114.774	01:49	767.798	|	0.994396	113.899			|	0.994396	113.899			|	763.564	113.899			|	763.564	113.899			|	14.2335	763.564			|										|	656.307	109.396	5.99936
between 8.500 Å and 1,500.000 Å radius:	0.042487 cm³/g			|	0.996209	764.8	116.153	01:59	767.711	|	0.99508	114.774			|	0.99508	114.774			|	764.021	114.774			|	764.021	114.774			|	14.3429	764.021			|										|	683.187	109.705	6.2275
				|	0.998005	766.107	118.268	02:09	767.638	|	0.996209	116.153			|	0.996209	116.153			|	764.8	116.153			|	764.8	116.153			|	14.5152	764.8			|										|	709.965	110.113	6.44761
BJH Desorption cumulative volume of pores				|	0.998675	766.588	120.982	02:20	767.605	|	0.998005	118.268			|	0.998005	118.268			|	766.107	118.268			|	766.107	118.268			|	14.7795	766.107			|										|	723.662	110.421	6.55369
between 8.500 Å and 1,500.000 Å radius:	0.042823 cm³/g			|	0.979648	751.831	113.58	02:24	767.45	|	0.998675	120.982			|	0.998675	120.982			|	766.588	120.982			|	766.588	120.982			|	15.1187	766.588			|										|	737.015	110.823	6.65041
				|	0.947691	727.371	111.582	02:26	767.519	|					|					|					|					|					|										|	743.79	111.156	6.69139
				|	0.908775	697.498	110.852	02:28	767.514	|																																			|	750.526	111.605	6.72482
				|	0.872691	669.771	110.492	02:29	767.479	|																																			|	756.818	112.304	6.73904
Pore Size				|	0.837242	642.596	110.238	02:31	767.515	|																																			|
				|	0.820864	629.975	110.107	02:32	767.454	|																																			|
Adsorption average pore diameter (4V/A by BET):	21.6299 Å			|	0.78557	602.889	109.921	02:33	767.454	|
				|	0.750931	576.227	109.753	02:34	767.349	|
BJH Adsorption average pore radius (2V/A):	14.606 Å			|	0.715737	549.252	109.581	02:36	767.394	|
				|	0.680722	522.389	109.399	02:37	767.405	|
BJH Desorption average pore radius (2V/A):	14.339 Å			|	0.645711	495.494	109.21	02:38	767.363	|
				|	0.610693	468.606	109.015	02:40	767.334	|
D-H Adsorption average pore radius (2V/A):	14.798 Å			|	0.575756	441.796	108.801	02:41	767.331	|
				|	0.540681	414.871	108.57	02:42	767.311	|
D-H Desorption average pore radius (2V/A):	14.493 Å			|	0.505796	388.089	108.305	02:44	767.284	|
				|	0.472233	362.315	107.547	02:46	767.238	|
				|	0.435848	334.395	106.732	02:48	767.228	|
				|	0.40059	307.328	106.262	02:50	767.189	|
Freundlich				|	0.366652	281.308	105.789	02:51	767.235	|
				|	0.331086	254.008	105.245	02:53	767.195	|
Qm·C:	73.4655 ± 0.8055 cm³/g STP			|	0.296103	227.16	104.627	02:55	767.166	|
				|	0.261233	200.402	103.88	02:58	767.136	|
m:	15.5913 ± 1.0176			|	0.226348	173.627	102.961	03:00	767.078	|
				|	0.191581	146.952	101.804	03:03	767.045	|
				|	0.156795	120.262	100.342	03:06	767.004	|
				|	0.122019	93.5739	98.5157	03:10	766.878	|
Temkin				|	0.0870548	66.7585	96.2994	03:13	766.857	|
				|	0.0518473	39.7563	93.7255	03:18	766.796	|
q·alpha/Qm:	0.095037 ± 0.006826 kJ/mol·(cm³/g STP)			|						|
				|						|
A:	21653.8354 ± 18138.4904 mmHg			|
				|
				|
				|
Nanoparticle Size:				|
				|
Average Particle Size	189.689 Å			|
				|
				|
				|
Horvath-Kawazoe				|
				|
Maximum pore volume at P/Po = 0.156163005:	0.154934 cm³/g			|
				|
Median pore width:	10.923 Å			|
				|
				|
				|
MP-Method				|
				|
Cumulative surface area of pores between				|
3.2984 Å and 20.2000 Å hydraulic radius:	432.2596 m²/g			|
				|
Cumulative pore volume of pores between				|
3.2984 Å and 20.2000 Å hydraulic radius:	0.171539 cm³/g			|
				|
Average pore hydraulic radius (V/A):	3.9684 Å			|
				|
				|
				|
[truncated: 105 more columns]
