# Supplementary material for: Self-standing zeolite foam monoliths with hierarchical micro–meso–macroporous structures
Source: R Soc Open Sci. 2020 Aug 12;7(8):200981. doi: 10.1098/rsos.200981 (PMC7481723; doi:10.1098/rsos.200981)
Supplement: Electronic Supplementary Material [file rsos200981supp1.zip › N2 ad-des curve-PUF.xlsx]

## Sheet: XLJ-PUF
					|						|					|					|					|					|					|					|							|
ASAP 2020 V4.00 (V4.00 H)	Unit 1	Serial #: 1473	Page 1		|	ASAP 2020 V4.00 (V4.00 H)	Unit 1	Serial #: 1473	Page 1		|	ASAP 2020 V4.00 (V4.00 H)	Unit 1	Serial #: 1473	Page 1	|	ASAP 2020 V4.00 (V4.00 H)	Unit 1	Serial #: 1473	Page 1	|	ASAP 2020 V4.00 (V4.00 H)	Unit 1	Serial #: 1473	Page 1	|	ASAP 2020 V4.00 (V4.00 H)	Unit 1	Serial #: 1473	Page 1	|	ASAP 2020 V4.00 (V4.00 H)	Unit 1	Serial #: 1473	Page 1	|	ASAP 2020 V4.00 (V4.00 H)	Unit 1	Serial #: 1473	Page 1	|	ASAP 2020 V4.00 (V4.00 H)	Unit 1	Serial #: 1473	Page 1			|	ASAP 2020 V4.00 (V4.00 H)
					|						|					|					|					|					|					|					|							|
					|						|					|					|					|					|					|					|							|
Sample:	XLJ-PUF-1#				|	Sample:	XLJ-PUF-1#				|	Sample:	XLJ-PUF-1#			|	Sample:	XLJ-PUF-1#			|	Sample:	XLJ-PUF-1#			|	Sample:	XLJ-PUF-1#			|	Sample:	XLJ-PUF-1#			|	Sample:	XLJ-PUF-1#			|	Sample:	XLJ-PUF-1#					|	Sample:
Operator:					|	Operator:					|	Operator:				|	Operator:				|	Operator:				|	Operator:				|	Operator:				|	Operator:				|	Operator:						|	Operator:
Submitter:					|	Submitter:					|	Submitter:				|	Submitter:				|	Submitter:				|	Submitter:				|	Submitter:				|	Submitter:				|	Submitter:						|	Submitter:
File:	D:\2020\DATA\001-808.SMP				|	File:	D:\2020\DATA\001-808.SMP				|	File:	D:\2020\DATA\001-808.SMP			|	File:	D:\2020\DATA\001-808.SMP			|	File:	D:\2020\DATA\001-808.SMP			|	File:	D:\2020\DATA\001-808.SMP			|	File:	D:\2020\DATA\001-808.SMP			|	File:	D:\2020\DATA\001-808.SMP			|	File:	D:\2020\DATA\001-808.SMP					|	File:
					|						|					|					|					|					|					|					|							|
					|						|					|					|					|					|					|					|							|
Started:	1/3/2018 11:11:50PM	Analysis Adsorptive:	N2		|	Started:	1/3/2018 11:11:50PM	Analysis Adsorptive:	N2		|	Started:	1/3/2018 11:11:50PM	Analysis Adsorptive:	N2	|	Started:	1/3/2018 11:11:50PM	Analysis Adsorptive:	N2	|	Started:	1/3/2018 11:11:50PM	Analysis Adsorptive:	N2	|	Started:	1/3/2018 11:11:50PM	Analysis Adsorptive:	N2	|	Started:	1/3/2018 11:11:50PM	Analysis Adsorptive:	N2	|	Started:	1/3/2018 11:11:50PM	Analysis Adsorptive:	N2	|	Started:	1/3/2018 11:11:50PM	Analysis Adsorptive:	N2			|	Started:
Completed:	1/4/2018 3:04:06AM	Analysis Bath Temp.:	77.462 K		|	Completed:	1/4/2018 3:04:06AM	Analysis Bath Temp.:	77.462 K		|	Completed:	1/4/2018 3:04:06AM	Analysis Bath Temp.:	77.462 K	|	Completed:	1/4/2018 3:04:06AM	Analysis Bath Temp.:	77.462 K	|	Completed:	1/4/2018 3:04:06AM	Analysis Bath Temp.:	77.462 K	|	Completed:	1/4/2018 3:04:06AM	Analysis Bath Temp.:	77.462 K	|	Completed:	1/4/2018 3:04:06AM	Analysis Bath Temp.:	77.462 K	|	Completed:	1/4/2018 3:04:06AM	Analysis Bath Temp.:	77.462 K	|	Completed:	1/4/2018 3:04:06AM	Analysis Bath Temp.:	77.462 K			|	Completed:
Report Time:	1/4/2018 11:50:11AM	Thermal Correction:	Yes		|	Report Time:	1/4/2018 11:50:11AM	Thermal Correction:	Yes		|	Report Time:	1/4/2018 11:50:11AM	Thermal Correction:	Yes	|	Report Time:	1/4/2018 11:50:11AM	Thermal Correction:	Yes	|	Report Time:	1/4/2018 11:50:11AM	Thermal Correction:	Yes	|	Report Time:	1/4/2018 11:50:11AM	Thermal Correction:	Yes	|	Report Time:	1/4/2018 11:50:11AM	Thermal Correction:	Yes	|	Report Time:	1/4/2018 11:50:11AM	Thermal Correction:	Yes	|	Report Time:	1/4/2018 11:50:11AM	Thermal Correction:	Yes			|	Report Time:
Sample Mass:	0.0636 g	Warm Free Space:	27.9730 cm?Entered		|	Sample Mass:	0.0636 g	Warm Free Space:	27.9730 cm?Entered		|	Sample Mass:	0.0636 g	Warm Free Space:	27.9730 cm?Entered	|	Sample Mass:	0.0636 g	Warm Free Space:	27.9730 cm?Entered	|	Sample Mass:	0.0636 g	Warm Free Space:	27.9730 cm?Entered	|	Sample Mass:	0.0636 g	Warm Free Space:	27.9730 cm?Entered	|	Sample Mass:	0.0636 g	Warm Free Space:	27.9730 cm?Entered	|	Sample Mass:	0.0636 g	Warm Free Space:	27.9730 cm?Entered	|	Sample Mass:	0.0636 g	Warm Free Space:	27.9730 cm?Entered			|	Sample Mass:
Cold Free Space:	83.3175 cm	Equilibration Interval:	20 s		|	Cold Free Space:	83.3175 cm	Equilibration Interval:	20 s		|	Cold Free Space:	83.3175 cm	Equilibration Interval:	20 s	|	Cold Free Space:	83.3175 cm	Equilibration Interval:	20 s	|	Cold Free Space:	83.3175 cm	Equilibration Interval:	20 s	|	Cold Free Space:	83.3175 cm	Equilibration Interval:	20 s	|	Cold Free Space:	83.3175 cm	Equilibration Interval:	20 s	|	Cold Free Space:	83.3175 cm	Equilibration Interval:	20 s	|	Cold Free Space:	83.3175 cm	Equilibration Interval:	20 s			|	Cold Free Space:
Ambient Temperature:	22.00 癈	Low Pressure Dose:	5.000 cm?g STP		|	Ambient Temperature:	22.00 癈	Low Pressure Dose:	5.000 cm?g STP		|	Ambient Temperature:	22.00 癈	Low Pressure Dose:	5.000 cm?g STP	|	Ambient Temperature:	22.00 癈	Low Pressure Dose:	5.000 cm?g STP	|	Ambient Temperature:	22.00 癈	Low Pressure Dose:	5.000 cm?g STP	|	Ambient Temperature:	22.00 癈	Low Pressure Dose:	5.000 cm?g STP	|	Ambient Temperature:	22.00 癈	Low Pressure Dose:	5.000 cm?g STP	|	Ambient Temperature:	22.00 癈	Low Pressure Dose:	5.000 cm?g STP	|	Ambient Temperature:	22.00 癈	Low Pressure Dose:	5.000 cm?g STP			|	Ambient Temperature:
Automatic Degas:	Yes				|	Automatic Degas:	Yes				|	Automatic Degas:	Yes			|	Automatic Degas:	Yes			|	Automatic Degas:	Yes			|	Automatic Degas:	Yes			|	Automatic Degas:	Yes			|	Automatic Degas:	Yes			|	Automatic Degas:	Yes					|	Automatic Degas:
					|						|					|					|					|					|					|					|							|
					|						|					|					|					|					|					|					|							|
					|						|					|					|					|					|					|					|							|
					|						|					|					|					|					|					|					|							|
					|						|					|					|					|					|					|					|							|
					|						|					|					|					|					|					|					|							|
					|						|					|					|					|					|					|					|							|
Summary Report					|	Isotherm Tabular Report					|	Isotherm Linear Plot				|	Isotherm Log Plot				|	BET Surface Area Report				|	BET Surface Area Plot				|	t-Plot Report				|	t-Plot				|	BJH Adsorption Pore Distribution Report						|	BJH Adsorption Cumulative Pore Volume (Larger)
					|						|					|					|					|					|					|	Harkins and Jura				|							|	Harkins and Jura : Faas Correction
					|	Relative Pressure (P/Po)	Absolute Pressure (mmHg)	Quantity Adsorbed (cm?g STP)	Elapsed Time (h:min)	Saturation Pressure (mmHg)	|					|					|	BET Surface Area:	19.0467 ?0.3926 m?g			|					|	Micropore Volume:	-0.008240 cm?g			|					|	Faas Correction						|
					|				00:53	770.195	|	XLJ-PUF-1# - Adsorption		XLJ-PUF-1# - Desorption		|	XLJ-PUF-1# - Adsorption		XLJ-PUF-1# - Desorption		|	Slope:	0.179271 ?0.004627 g/cm?STP			|	XLJ-PUF-1#				|	Micropore Area:	*			|	XLJ-PUF-1#				|	Harkins and Jura						|	XLJ-PUF-1#
Surface Area					|	0.00372793	2.87069	0.0762737	01:19		|	Relative Pressure (P/Po)	Quantity Adsorbed (cm3/g STP)	Relative Pressure (P/Po)	Quantity Adsorbed (cm3/g STP)	|	Relative Pressure (P/Po)	Quantity Adsorbed (cm?g STP)	Relative Pressure (P/Po)	Quantity Adsorbed (cm?g STP)	|	Y-Intercept:	0.049283 ?0.000887 g/cm?STP			|	Relative Pressure (P/Po)	1/[Q(Po/P - 1)]			|	External Surface Area:	29.3377 m?g			|	Thickness (nm)	Quantity Adsorbed (cm?g STP)			|	t = [ 13.99 / ( 0.034 - log(P/Po) ) ] ^ 0.5						|	Pore Diameter (nm)
					|	0.00740018	5.69821	0.162382	01:26		|	0.00372793	0.0762737	0.999481	42.6091	|	0.00372793	0.0762737	0.999481	42.6091	|	C:	4.637588			|	0.0696278	0.0631406			|	Slope:	18.966705 ?0.150340 cm?g穘m STP			|	0.361848	1.53515			|							|	64.6939
Single point surface area at P/Po = 0.320160167:	12.8414 m?g				|	0.0110122	8.47921	0.233764	01:30		|	0.00740018	0.162382	0.987245	10.4696	|	0.00740018	0.162382	0.987245	10.4696	|	Qm:	4.3753 cm?g STP			|	0.0923681	0.0662918			|	Y-Intercept:	-5.327073 ?0.063002 cm?g STP			|	0.379412	1.85119			|							|	36.0457
					|	0.0350499	26.9875	0.647813	01:32		|	0.0110122	0.233764	0.962135	10.0339	|	0.0110122	0.233764	0.962135	10.0339	|	Correlation Coefficient:	0.9973460			|	0.115388	0.0704623			|	Correlation Coefficient:	0.999812			|	0.39582	2.17816			|	Diameter Range:	1.7000 nm to 300.0000 nm					|	25.082
BET Surface Area:	19.0467 m2/g				|	0.0696278	53.6109	1.18527	01:34		|	0.0350499	0.647813	0.931979	9.68004	|	0.0350499	0.647813	0.931979	9.68004	|	Molecular Cross-Sectional Area:	0.1620 nm			|	0.138375	0.0737312			|	Surface Area Correction Factor:	1.000			|	0.410533	2.4666			|	Adsorbate Property Factor:	0.95300 nm					|	19.2289
					|	0.0923681	71.119	1.53515	01:36		|	0.0696278	1.18527	0.906966	9.40221	|	0.0696278	1.18527	0.906966	9.40221	|					|	0.159926	0.0771794			|	Density Conversion Factor:	0.0015468			|	0.423766	2.71687			|	Density Conversion Factor:	0.0015468					|	15.587
t-Plot External Surface Area:	29.3377 m?g				|	0.115388	88.8412	1.85119	01:39		|	0.0923681	1.53515	0.881976	9.16573	|	0.0923681	1.53515	0.881976	9.16573	|					|	0.179866	0.0807226			|	Total Surface Area (BET):	19.0467 m?g			|	0.436707	2.97619			|	Fraction of Pores Open at Both Ends:	0.00					|	12.6591
					|	0.138375	106.538	2.17816	01:41		|	0.115388	1.85119	0.856914	8.80281	|	0.115388	1.85119	0.856914	8.80281	|	Relative Pressure (P/Po)	Quantity Adsorbed (cm?g STP)	1/[Q(Po/P - 1)]		|	0.199727	0.0838571			|	Thickness Range:	0.35000 nm to 0.50000 nm			|	0.449679	3.21148			|							|	11.2741
BJH Adsorption cumulative surface area of pores					|	0.159926	123.129	2.4666	01:43		|	0.138375	2.17816	0.831039	8.62081	|	0.138375	2.17816	0.831039	8.62081	|	0.0696278	1.18527	0.0631406		|	0.219861	0.087755			|	Thickness Equation:	Harkins and Jura			|	0.481995	3.79202			|							|	8.74913
between 1.7000 nm and 300.0000 nm diameter:	12.627 m2/g				|	0.179866	138.479	2.71687	01:45		|	0.159926	2.4666	0.806161	8.37899	|	0.159926	2.4666	0.806161	8.37899	|	0.0923681	1.53515	0.0662918		|	0.270278	0.0976749			|					|					|	Pore Diameter Range (nm)	Average Diameter (nm)	Incremental Pore Volume (cm?g)	Cumulative Pore Volume (cm?g)	Incremental Pore Area (m?g)	Cumulative Pore Area (m?g)	|	7.09264
					|	0.199727	153.768	2.97619	01:47		|	0.179866	2.71687	0.78104	8.11788	|	0.179866	2.71687	0.78104	8.11788	|	0.115388	1.85119	0.0704623		|	0.32016	0.108533			|					|					|	350.1 - 64.7	73.518	0.000777676	0.000777676	0.0423121	0.0423121	|	5.90924
BJH Desorption cumulative surface area of pores					|	0.219861	169.265	3.21148	01:50		|	0.199727	2.97619	0.730573	7.69484	|	0.199727	2.97619	0.730573	7.69484	|	0.138375	2.17816	0.0737312		|					|	t = [ 13.99 / ( 0.034 - log(P/Po) ) ] ^ 0.5				|					|	64.7 - 36.0	42.5767	0.000453767	0.00123144	0.0426306	0.0849427	|	5.01728
between 1.7000 nm and 300.0000 nm diameter:	11.4729 m?g				|	0.270278	208.077	3.79202	01:52		|	0.219861	3.21148	0.680488	7.24199	|	0.219861	3.21148	0.680488	7.24199	|	0.159926	2.4666	0.0771794		|					|					|					|	36.0 - 25.1	28.5653	0.000415603	0.00164705	0.058197	0.14314	|	4.3181
					|	0.32016	246.476	4.33908	01:54		|	0.270278	3.79202	0.630548	6.82205	|	0.270278	3.79202	0.630548	6.82205	|	0.179866	2.71687	0.0807226		|					|					|					|	25.1 - 19.2	21.3521	0.000406885	0.00205393	0.0762238	0.219363	|	3.74956
					|	0.370152	284.958	4.81759	01:56		|	0.32016	4.33908	0.58051	6.34878	|	0.32016	4.33908	0.58051	6.34878	|	0.199727	2.97619	0.0838571		|					|	Relative Pressure (P/Po)	Statistical Thickness (nm)	Quantity Adsorbed (cm?g STP)	Fitted	|					|	19.2 - 15.6	17.0078	0.000349774	0.00240371	0.0822618	0.301625	|	3.27584
					|	0.420163	323.451	5.29391	01:59		|	0.370152	4.81759	0.530398	5.86775	|	0.370152	4.81759	0.530398	5.86775	|	0.219861	3.21148	0.087755		|					|	0.00372793	0.238352	0.0762737		|					|	15.6 - 12.7	13.8036	0.000458308	0.00286201	0.132808	0.434434	|	2.87175
Pore Volume					|	0.470198	361.964	5.71527	02:01		|	0.420163	5.29391	0.479915	5.36673	|	0.420163	5.29391	0.479915	5.36673	|	0.270278	3.79202	0.0976749		|					|	0.00740018	0.254217	0.162382		|					|	12.7 - 11.3	11.8814	0.000393189	0.0032552	0.132371	0.566805	|	2.52029
					|	0.520204	400.453	6.1337	02:03		|	0.470198	5.71527	0.430343	4.87432	|	0.470198	5.71527	0.430343	4.87432	|	0.32016	4.33908	0.108533		|					|	0.0110122	0.265003	0.233764		|					|	11.3 - 8.7	9.67828	0.000695077	0.00395028	0.287273	0.854078	|	2.20857
Single point adsorption total pore volume of pores					|	0.570215	438.945	6.54119	02:05		|	0.520204	6.1337	0.379801	4.36496	|	0.520204	6.1337	0.379801	4.36496	|					|					|	0.0350499	0.30649	0.647813		|					|	8.7 - 7.1	7.7388	0.000702662	0.00465294	0.363189	1.21727	|	1.92704
less than 3676.5408 nm diameter at P/Po = 0.999481142:	0.065908 cm?g				|	0.620131	477.359	6.91147	02:08		|	0.570215	6.54119	0.329892	3.85607	|	0.570215	6.54119	0.329892	3.85607	|					|					|	0.0696278	0.342699	1.18527		|					|	7.1 - 5.9	6.38772	0.000754255	0.0054072	0.472316	1.68958	|	1.66384
					|	0.670157	515.86	7.29006	02:10		|	0.620131	6.91147	0.279961	3.29778	|	0.620131	6.91147	0.279961	3.29778	|										|	0.0923681	0.361848	1.53515	*	|					|	5.9 - 5.0	5.38693	0.000711279	0.00611848	0.528151	2.21773	|
t-Plot micropore volume:	-0.008240 cm?g				|	0.720168	554.349	7.69096	02:12		|	0.670157	7.29006	0.229969	2.70642	|	0.670157	7.29006	0.229969	2.70642	|										|	0.115388	0.379412	1.85119	*	|					|	5.0 - 4.3	4.61304	0.000696288	0.00681476	0.603756	2.82149	|
					|	0.770068	592.746	8.07713	02:15		|	0.720168	7.69096	0.180006	2.07036	|	0.720168	7.69096	0.180006	2.07036	|										|	0.138375	0.39582	2.17816	*	|					|	4.3 - 3.7	3.99228	0.000787051	0.00760181	0.788573	3.61006	|
BJH Adsorption cumulative volume of pores					|	0.82009	631.24	8.47263	02:17		|	0.770068	8.07713	0.120919	1.19738	|	0.770068	8.07713	0.120919	1.19738	|										|	0.159926	0.410533	2.4666	*	|					|	3.7 - 3.3	3.47983	0.00080473	0.00840654	0.925021	4.53508	|
between 1.7000 nm and 300.0000 nm diameter:	0.012983 cm3/g				|	0.839532	646.196	8.68985	02:19		|	0.82009	8.47263	0.0811374	0.543686	|	0.82009	8.47263	0.0811374	0.543686	|										|	0.179866	0.423766	2.71687	*	|					|	3.3 - 2.9	3.04672	0.000794757	0.0092013	1.04342	5.57851	|
					|	0.86967	669.384	8.96124	02:21		|	0.839532	8.68985			|	0.839532	8.68985			|										|	0.199727	0.436707	2.97619	*	|					|	2.9 - 2.5	2.67294	0.000911703	0.010113	1.36435	6.94286	|
BJH Desorption cumulative volume of pores					|	0.894619	688.577	9.18028	02:23		|	0.86967	8.96124			|	0.86967	8.96124			|										|	0.219861	0.449679	3.21148	*	|					|	2.5 - 2.2	2.344	0.00087546	0.0109885	1.49396	8.43681	|
between 1.7000 nm and 300.0000 nm diameter:	0.062729 cm3/g				|	0.919653	707.83	9.43959	02:26		|	0.894619	9.18028			|	0.894619	9.18028			|										|	0.270278	0.481995	3.79202	*	|					|	2.2 - 1.9	2.04906	0.00100021	0.0119887	1.95253	10.3893	|
					|	0.944617	727.033	9.7188	02:28		|	0.919653	9.43959			|	0.919653	9.43959			|										|	0.32016	0.514437	4.33908		|					|	1.9 - 1.7	1.77697	0.000993973	0.0129826	2.23746	12.6268	|
					|	0.969606	746.255	10.0417	02:30		|	0.944617	9.7188			|	0.944617	9.7188			|										|	0.370152	0.548142	4.81759		|					|							|
					|	0.994517	765.417	10.5878	02:32		|	0.969606	10.0417			|	0.969606	10.0417			|										|	0.420163	0.583726	5.29391		|					|							|
Pore Size					|	0.999481	769.175	42.6091	02:43		|	0.994517	10.5878			|	0.994517	10.5878			|										|	0.470198	0.621904	5.71527		|
					|	0.987245	759.747	10.4696	02:45		|	0.999481	42.6091			|	0.999481	42.6091			|										|	0.520204	0.663459	6.1337		|
Adsorption average pore width (4V/A by BET):	13.84134 nm				|	0.962135	740.413	10.0339	02:47		|					|					|										|	0.570215	0.709442	6.54119		|
					|	0.931979	717.191	9.68004	02:50		|																				|	0.620131	0.761089	6.91147		|
BJH Adsorption average pore diameter (4V/A):	4.1127 nm				|	0.906966	697.931	9.40221	02:52		|																				|	0.670157	0.820468	7.29006		|
					|	0.881976	678.691	9.16573	02:54		|																				|	0.720168	0.890133	7.69096		|
BJH Desorption average pore diameter (4V/A):	21.8702 nm				|				02:56	769.501	|																				|	0.770068	0.973992	8.07713		|
					|	0.856914	659.396	8.80281	02:58		|																				|	0.82009	1.07911	8.47263		|
					|	0.831039	639.485	8.62081	03:00		|																				|					|
					|	0.806161	620.342	8.37899	03:03		|																				|					|
DFT Pore Size					|	0.78104	601.011	8.11788	03:05		|																				|	* The micropore area is not reported because either the micropore volume is negative or the calculated external surface area is larger than the total surface area.				|
					|	0.730573	562.176	7.69484	03:07		|																				|					|
Volume in Pores	<	1.269 nm	:	0.00000 cm?g	|	0.680488	523.636	7.24199	03:09		|
Total Volume in Pores	<=	2.520 nm	:	0.00387 cm?g	|	0.630548	485.208	6.82205	03:12		|
Area in Pores	>	2.520 nm	:	0.000 m?g	|	0.58051	446.703	6.34878	03:14		|
Total Area in Pores	>=	1.269 nm	:	3.511 m?g	|	0.530398	408.141	5.86775	03:16		|
					|	0.479915	369.295	5.36673	03:19		|
					|	0.430343	331.149	4.87432	03:21		|
Nanoparticle Size					|	0.379801	292.257	4.36496	03:23		|
					|	0.329892	253.852	3.85607	03:26		|
Average Particle Size	315.0159 nm				|	0.279961	215.43	3.29778	03:28		|
					|	0.229969	176.961	2.70642	03:31		|
					|	0.180006	138.515	2.07036	03:33		|
					|	0.120919	93.0471	1.19738	03:36		|
Horvath-Kawazoe					|	0.0811374	62.4353	0.543686	03:38		|
					|						|
Maximum pore volume at P/Po = 0.219861112:	0.004968 cm?g				|						|
					|
Median pore width:	1.7636 nm				|
					|
					|
					|
[truncated: 98 more columns]
